# Supplementary material for: Genome-wide analysis of methylation in giant pandas with cataract by methylation-dependent restriction-site associated DNA sequencing (MethylRAD)
Source: PLoS One. 2019 Sep 25;14(9):e0222292. doi: 10.1371/journal.pone.0222292 (PMC6760787; doi:10.1371/journal.pone.0222292)
Supplement: S1 Table — (XLSX) [file pone.0222292.s001.xlsx]

## Sheet: Sheet1
	sample	0.01	0.02	0.03	0.04	0.05	0.06	0.07	0.08	0.09	0.1	0.11	0.12	0.13	0.14	0.15	0.16	0.17	0.18	0.19	0.2	0.21	0.22	0.23	0.24	0.25	0.26	0.27	0.28	0.29	0.3	0.31	0.32	0.33	0.34	0.35	0.36	0.37	0.38	0.39	0.4	0.41	0.42	0.43	0.44	0.45	0.46	0.47	0.48
CCGG	LL-D	2413.84	4082.75	4016.99	3939.94	3875.1	3886.28	3839.88	4047.25	3895.6	3949.46	3985.33	4014.48	4066.12	4074.77	4224.06	4050.21	4338.62	4118.5	4217.36	4205.24	4158.14	4372.14	4292.95	4206.06	4266.07	4374.86	4230.57	4367.05	4416.88	4226.92	4388.5	4448.64	4402.72	4373.85	4326.71	4349.03	4383.14	4657.07	4403.86	4623.49	4592.36	4520.35	4505.84	4571.12	4673.7	4562.28	4772.7	4656.84
	JN-D	2230.16	3955.52	3998.95	3883.28	3820.17	3852.28	3862.78	4037.47	3856.46	4002.66	4020.46	4042.24	4079.45	4098.5	4228.53	4080.44	4389.82	4189.45	4236.3	4252.16	4176.77	4428.51	4310.63	4284.25	4278.59	4346.82	4271.37	4383.17	4432.54	4285.2	4385.91	4488.42	4485.9	4390.57	4409.71	4416.17	4422.06	4694.92	4428.15	4656.69	4633.08	4547.22	4538.9	4581.85	4726.52	4661.33	4900.51	4684.82
	YY-X	2415.54	4046.39	3968.19	3875.41	3788.73	3856.32	3865	3988.77	3809.36	3973.46	3953.6	4007.83	4075.09	4061.23	4217.78	4024.34	4289.38	4145.55	4179.25	4164.9	4105	4349.1	4265.12	4225.93	4242.2	4308.92	4245	4347.34	4360.43	4242.55	4332.33	4421.02	4461.85	4320.13	4367.56	4350.22	4400.32	4637.2	4362.4	4538.06	4589.93	4494.39	4496.21	4524.67	4671.85	4561.8	4773.59	4668.64
	BD-X	2206.08	3826.85	3877.76	3808.78	3743.52	3809.1	3828.64	3998	3762.8	3863.42	3952.59	3969.99	3998.69	4038.13	4145.12	4016.64	4202.93	4064.8	4117.19	4150.24	4070.06	4288.01	4208.8	4181.7	4153.2	4260.6	4162.4	4350.59	4298.21	4108	4283.82	4447.79	4337.73	4309.5	4298.08	4284.32	4262.71	4540.76	4291.91	4416.16	4468.72	4379.59	4381.26	4436.01	4620.6	4481.12	4670.05	4561.79
	XX-XK	2388.17	4008.61	3931.18	3900.28	3792.08	3849.27	3815.49	4020.57	3808.85	3905.39	3936	3992.14	4007.98	4025.62	4193.6	4007.01	4295.77	4121.49	4151.49	4206.96	4094.95	4347.39	4209.98	4235.79	4185.31	4268.97	4204.76	4335.73	4347.73	4214.32	4376.89	4401.49	4369.6	4340.38	4342.75	4293.07	4363.27	4588.06	4397.28	4535.35	4535.55	4495.62	4433.11	4470.35	4647.01	4551.44	4755.05	4615.61
	YY-XK	2266.51	3966.37	3968.8	3842.94	3783.45	3848.74	3847.39	4050.32	3851.01	3942.94	3930.29	3990.57	4028.01	4048.52	4197.25	3972.36	4306.79	4121.9	4198.73	4181.4	4087.19	4280.52	4239.59	4199.02	4198.8	4280.06	4240.79	4328.09	4330.48	4183.55	4329.29	4407.4	4393.24	4312.16	4364.88	4294.8	4381.45	4577.25	4424.9	4521.82	4556.2	4485.17	4435.98	4494.1	4650.14	4565.96	4736.06	4692.14
CCWGG	LL-D	2253.41	4171.86	3942.01	3855.85	3875.86	3818.02	3899.59	3970.82	4283.47	4108.23	4015.02	4143.15	4080.39	4172.7	4248.17	4401.37	4280.59	4381.51	4325.61	4188.18	4279.7	4815.25	4235.54	4329.45	4426.56	4662.57	4473.37	4603.39	4519.24	4428.54	4635.65	4742.77	4647.88	4545.42	4572.92	4455.51	4469.22	4993.07	4696.01	4973.14	4568.43	5182.31	4842.18	4803.49	4744.36	4732.02	5100.22	4798.4
	JN-D	2184.36	4067.15	3930.89	3809.91	3915.99	3826.13	3909.29	3953.03	4279.31	4147.05	4038.27	4202.76	4067.69	4194.78	4251.53	4381.75	4366.96	4347.69	4338.74	4280.85	4262.61	4876.13	4185.77	4320.44	4521.1	4742.23	4553.69	4575.54	4606.51	4573.11	4630.48	4786.12	4693.06	4572.89	4604.12	4470.98	4551.58	5024.44	4688.33	4953.66	4645.49	5131.86	4810.66	4773.14	4829.22	4750.39	5183.16	4793.9
	YY-X	2332.96	4182.62	3949.01	3846.68	3906.07	3902.8	3987.42	3901.48	4237.29	4136.75	3882.91	4154.81	4067.78	4159.55	4312.37	4394.61	4357.4	4357.39	4297.23	4178.5	4269.83	4755.46	4243.6	4384.59	4489.18	4820.79	4457.96	4597.87	4522.36	4571.31	4582.71	4798.05	4681.15	4545.26	4569.97	4508	4610.74	4951.86	4675.21	4850.35	4588.3	5033.24	4775.74	4807.89	4821.22	4753.59	5085.82	4821.62
	BD-X	2203.68	3981.71	3843.87	3737.2	3836.25	3701.8	3804.91	3877.39	4280.05	4011.99	3994.4	4173.15	3976.26	4190.89	4077.02	4357.53	4206.23	4201.98	4197	4156.96	4207.37	4679.28	4202.65	4271.05	4424.51	4594.6	4342.14	4430.62	4413.11	4387.88	4538.74	4738.59	4483.57	4463.6	4434.32	4428.35	4428.49	4819.22	4590.91	4650.19	4463.36	4909.67	4586.69	4677.02	4577.37	4639.53	4834.05	4723.82
	XX-XK	2327.65	4173.02	3919.7	3835.08	3864.31	3774.56	3832.57	3951.55	4250.65	4117.92	3934.5	4156.81	4017.73	4084.68	4237.94	4330.52	4286.6	4333.54	4236.46	4129.21	4249.51	4753.93	4180.48	4293.89	4459.69	4610.69	4453.05	4531.04	4495.65	4413.81	4565.19	4822.74	4572.11	4560.56	4437.78	4435.43	4573.31	4927.91	4687.46	4852.26	4537.81	5142.66	4821.13	4725.99	4667.51	4725.47	5017.85	4797.88
	YY-XK	2227.08	4042.88	3843.75	3850.16	3910.97	3849.22	3919.74	3921.13	4219.4	4092.67	3945.55	4113.89	4024.73	4134.03	4238.8	4318.51	4269.43	4327.5	4312.01	4153.18	4247.2	4666.91	4178.51	4347.22	4394.69	4620.3	4480.23	4560.3	4443.34	4507.82	4586.93	4767.02	4576.81	4429.84	4478.04	4419.38	4578.2	4900.88	4707.96	4746.16	4523.38	5115.71	4747.53	4728.89	4796.78	4650.4	5020.65	4814.78
[truncated: 52 more columns]
