# Supplementary material for: Genome-wide analysis of methylation in giant pandas with cataract by methylation-dependent restriction-site associated DNA sequencing (MethylRAD)
Source: PLoS One. 2019 Sep 25;14(9):e0222292. doi: 10.1371/journal.pone.0222292 (PMC6760787; doi:10.1371/journal.pone.0222292)
Supplement: S2 Table — (XLS) [file pone.0222292.s002.xls]

gene_ID	gene_name	CCGG_dir	CCGG_p	CCGG_log2FC	CCWGG_dir	CCWGG_p	CCWGG_og2FC
gene15575	ANKRD34A	NA	NA	NA	UP	0.040685526	1.306240175
gene21049	FOXL2	Down	0.000594391	-1.107857712	NA	NA	NA
gene24570	LOC105234993	UP	0.0052679	1.97574786	NA	NA	NA
gene22580	SERPINA7	Down	0.002916211	-1.097239805	NA	NA	NA
gene19027	RHEBL1	NA	NA	NA	Down	0.010937867	-1.014823227
gene6923	SYP	NA	NA	NA	Down	0.024142086	-1.199877829
gene466	ECSCR	NA	NA	NA	UP	0.016179074	1.39437586
gene21566	AQP11	NA	NA	NA	UP	0.03250923	1.026144452
gene21168	LOC100468201	NA	NA	NA	UP	6.00E-05	1.753401668
gene987	SNAPC1	NA	NA	NA	UP	0.008567169	1.547988041
gene6891	MPHOSPH6	NA	NA	NA	UP	0.016097539	1.163110123
gene6309	KIF20B	NA	NA	NA	UP	0.023439745	1.200465701
gene9154	LOC109489683	NA	NA	NA	UP	0.000988316	2.885856807
gene8432	LOX	NA	NA	NA	UP	0.008517922	1.063086249
gene10955	HCST	Down	0.034772096	-1.170917214	NA	NA	NA
gene22589	CUNH11orf97	NA	NA	NA	UP	0.002502373	1.149715175
gene11677	ODC1	NA	NA	NA	Down	0.000227082	-2.0222249
gene23864	LOC100480895	NA	NA	NA	UP	0.049797191	1.129754063
gene12272	LOC109490064	Down	0.008598361	-1.185931248	NA	NA	NA
gene5702	HOXB7	NA	NA	NA	Down	0.010242349	-1.542606527
gene22641	MRPL20	NA	NA	NA	Down	4.85E-06	-3.676646129
gene23525	LOC100469549	UP	0.0083698	1.701428452	NA	NA	NA
gene19590	LOC100476759	NA	NA	NA	UP	0.002321986	2.12388537
gene24571	LOC105234994	UP	0.000354572	3.409815418	UP	0.000350718	3.161802286
gene16378	CCDC81	NA	NA	NA	UP	0.011234409	1.512804434
gene4091	SPO11	NA	NA	NA	Down	0.000670991	-1.886618263
gene23175	LOC100484313	NA	NA	NA	UP	0.016218862	2.033976927
gene10993	LOC109489895	NA	NA	NA	UP	0.000608887	1.260679119
gene9820	LMBRD1	NA	NA	NA	UP	0.015246597	1.421650237
gene8883	ASPM	NA	NA	NA	UP	0.010208678	1.061969673
gene14610	MAPK6	NA	NA	NA	UP	0.002312228	1.83673133
gene4481	LOC100481822	Down	1.81E-05	-2.369880723	NA	NA	NA
gene14522	TRNAC-GCA	UP	0.002435418	2.576344857	UP	0.002795908	2.495677717
gene2628	LOC100463889	NA	NA	NA	UP	0.034279594	1.258455994
gene5763	LOC109489248	NA	NA	NA	UP	0.014214755	1.192209945
gene4051	CDK5	NA	NA	NA	Down	0.001363158	-1.10468765
gene14534	LOC109490307	UP	0.048979754	1.067676024	NA	NA	NA
gene17223	LRRK2	NA	NA	NA	UP	1.65E-06	2.948950394
gene14079	LOC109490259	Down	0.012466583	-1.256046786	NA	NA	NA
gene21800	LOC100484901	NA	NA	NA	UP	0.001719779	1.645657252
gene3485	BMT2	NA	NA	NA	UP	0.002671603	1.396387361
gene17900	LOC109490720	UP	0.007686059	1.650447968	NA	NA	NA
gene22332	LOC109491322	NA	NA	NA	Down	0.000807468	-1.104999901
gene18955	LOC109490883	NA	NA	NA	UP	0.004868825	1.68691675
gene24901	UBQLN2	NA	NA	NA	Down	0.000832538	-2.036277998
gene20117	LOC109491010	NA	NA	NA	UP	0.002630513	2.031564759
gene25125	LOC100484478	NA	NA	NA	Down	0.007057059	-1.054125333
gene15266	FAM91A1	NA	NA	NA	Down	0.047023559	-1.29614468
gene16856	TMEM100	NA	NA	NA	UP	0.030470225	1.237466642
gene24935	LOC100470566	Down	0.010932433	-1.046741565	NA	NA	NA
gene21508	RBM46	NA	NA	NA	Down	0.00624712	-1.088843365
gene1943	TP53I3	NA	NA	NA	UP	0.000766566	1.039949976
gene19516	LOC100483632	UP	0.040374503	1.388980077	NA	NA	NA
gene10316	BBOX1	NA	NA	NA	UP	0.014462453	1.015374866
gene17497	IGSF6	UP	0.008648286	1.170655462	NA	NA	NA
gene20189	UBE2C	Down	0.024566881	-1.482718251	NA	NA	NA
gene17680	CDC7	NA	NA	NA	UP	0.025650065	1.934253208
gene22225	MED17	NA	NA	NA	UP	0.02591208	1.289708165
gene1425	ORC6	UP	0.019939644	1.236647115	NA	NA	NA
gene21467	LOC109491205	UP	0.002904109	1.073834662	NA	NA	NA
gene23893	ABT1	NA	NA	NA	UP	0.038677704	1.567885308
gene22437	UBL4A	NA	NA	NA	Down	0.002397757	-1.100885161
gene11049	GADD45GIP1	NA	NA	NA	Down	0.031257282	-1.189605844
gene14718	LOC100474310	UP	0.019043971	1.326018495	NA	NA	NA
gene18413	LOC105240942	UP	0.003959214	1.854885831	UP	0.019601434	1.100573366
gene1731	LOC109490687	NA	NA	NA	UP	0.020048973	1.116984916
gene12573	PTMS	NA	NA	NA	Down	0.00663216	-1.227892085
gene3328	ERP44	NA	NA	NA	UP	0.001163482	1.04512429
gene22228	HEPHL1	NA	NA	NA	UP	0.013795129	1.226143947
gene15160	APOC4	Down	0.010835982	-1.074236793	Down	0.009719464	-1.717581712
gene21241	SRPK3	NA	NA	NA	Down	0.007345561	-1.081818427
gene14716	SOX9	Down	0.00032257	-1.004774086	NA	NA	NA
gene7125	ARHGAP29	NA	NA	NA	UP	0.020766758	1.449266867
gene19773	LOC109490958	NA	NA	NA	UP	0.000487033	1.484809105
gene17897	SERPINB11	NA	NA	NA	UP	0.000846844	1.251865287
gene2007	PPRC1	NA	NA	NA	UP	0.040194142	1.039190901
gene11178	CUNH11orf88	NA	NA	NA	Down	0.009617685	-1.378953596
gene13275	INSM2	NA	NA	NA	Down	0.010446538	-1.152759703
gene10916	FXYD7	NA	NA	NA	Down	0.00176815	-1.045737431
gene19898	TTC37	NA	NA	NA	UP	0.016019847	1.451012116
gene12983	PSMD10	NA	NA	NA	Down	0.001685286	-1.652739842
gene10228	LOC100467666	Down	0.004755727	-1.026251699	Down	0.022793896	-1.211422797
gene17249	LOC109490646	NA	NA	NA	UP	0.003362606	2.63272168
gene8528	SPAM1	NA	NA	NA	Down	0.00078841	-1.012102232
gene18613	LOC100480876	Down	0.012052139	-1.351921893	Down	0.009385544	-1.429254034
gene12986	ATP6V1C1	NA	NA	NA	UP	0.001481496	2.21797265
gene15479	LOC105239870	NA	NA	NA	Down	0.016570256	-1.373315811
gene7364	LOC105237119	NA	NA	NA	UP	0.009275926	1.281834162
gene13285	GMNC	NA	NA	NA	UP	0.02552685	1.750542551
gene24036	LOC105234821	UP	0.000948203	1.062812157	NA	NA	NA
gene21918	STX19	UP	0.002121294	1.039415971	NA	NA	NA
gene16641	CUNH11orf98	Down	0.000120498	-1.292898989	NA	NA	NA
gene25267	LOC105235318	UP	0.020658244	1.10103077	NA	NA	NA
gene20874	TRIM68	NA	NA	NA	UP	0.020929298	1.064680559
gene3820	PGM2L1	NA	NA	NA	Down	0.002624986	-1.475332216
gene24863	LOC100476689	UP	0.034064043	1.004811044	NA	NA	NA
gene11525	FDX1L	NA	NA	NA	UP	0.011546372	1.547118448
gene13067	LOC109490143	UP	0.011676631	1.196604486	UP	0.016111397	1.562809064
gene9509	HDDC3	NA	NA	NA	Down	0.000428783	-1.300165004
gene10761	GPR88	UP	0.008238068	1.24057653	NA	NA	NA
gene23527	LOC100470057	UP	0.002507484	1.106754755	NA	NA	NA
gene4519	CUNH6orf52	NA	NA	NA	UP	0.018788443	1.516607293
gene13234	FBXO30	NA	NA	NA	UP	0.013959512	1.588930606
gene14425	SERTAD1	Down	0.0467604	-1.364691463	NA	NA	NA
gene21912	RPS7	NA	NA	NA	UP	0.025542044	1.376340953
gene15065	LOC100480363	UP	0.014111508	1.459413182	NA	NA	NA
gene7752	FAM96B	NA	NA	NA	UP	0.033709605	1.827601226
gene7562	GNAI1	NA	NA	NA	UP	0.001360896	1.127268436
gene17461	SLC25A20	NA	NA	NA	UP	0.012257137	1.247902333
gene24492	LOC105234966	UP	0.001753009	1.039573869	NA	NA	NA
gene13012	CLUL1	NA	NA	NA	UP	0.012601264	1.443947835
gene21177	CUNH14orf28	UP	0.004304281	1.031912974	NA	NA	NA
gene13916	TUBD1	NA	NA	NA	UP	0.022056603	1.267936057
gene14515	TRNAC-GCA	Down	0.022957148	-1.396190696	NA	NA	NA
gene15459	LOC100469265	Down	0.01222609	-1.033569978	NA	NA	NA
gene20231	EDA2R	NA	NA	NA	Down	0.039493908	-1.038782803
gene12313	DCUN1D5	NA	NA	NA	UP	0.044537913	1.092270228
gene14549	FGL1	NA	NA	NA	Down	0.009439323	-1.624484584
gene22930	LOC100476099	UP	0.007992921	1.048075368	NA	NA	NA
gene23830	LOC105234761	UP	0.000127093	1.009073104	UP	0.009317772	1.782279824
gene13768	ACVR2A	NA	NA	NA	UP	0.035501404	1.5148417
gene14993	CLDN17	UP	0.002574465	1.60731531	NA	NA	NA
gene703	TMEM158	NA	NA	NA	Down	0.018312829	-1.29979531
gene22123	LOC109491282	NA	NA	NA	Down	0.012110818	-1.674327913
gene17409	LUC7L3	NA	NA	NA	UP	0.004591185	1.424294805
gene21871	ADAM2	NA	NA	NA	UP	1.42E-05	3.320059901
gene10071	CIR1	NA	NA	NA	Down	0.001458207	-1.785766774
gene4116	CUNH5orf52	NA	NA	NA	UP	0.006108216	1.483145687
gene23221	LOC100473152	UP	0.02677821	1.276901258	NA	NA	NA
gene24513	PDK1	NA	NA	NA	UP	0.016235786	1.983456311
gene17578	LOC100472203	UP	4.18E-05	2.160106863	NA	NA	NA
gene21147	TSTD1	UP	0.026206569	1.216000908	NA	NA	NA
gene22089	APCS	UP	0.022532519	1.00078115	NA	NA	NA
gene22640	LOC100472465	Down	0.025021002	-1.156598723	NA	NA	NA
gene14868	LOC100483526	NA	NA	NA	Down	0.049301367	-1.094668688
gene2171	CASP3	NA	NA	NA	UP	0.021212108	1.501726943
gene2355	LOC100473509	NA	NA	NA	UP	0.039057342	1.514213568
gene5079	P2RY13	UP	0.023111234	1.82281651	NA	NA	NA
gene9208	LOC109489688	NA	NA	NA	UP	0.010249871	1.084894214
gene16474	EGLN3	NA	NA	NA	UP	0.006127836	1.202898112
gene4646	MIP	NA	NA	NA	UP	0.013467277	1.750491793
gene13647	LOC109490213	NA	NA	NA	Down	0.00486935	-1.148185222
gene24494	LOC105234963	UP	7.98E-05	1.011831241	UP	0.012979551	1.061947519
gene8960	LOC109489648	Down	0.026790982	-1.015382988	NA	NA	NA
gene14249	LOC109490274	NA	NA	NA	UP	0.014184215	1.300506515
gene5806	ASB17	NA	NA	NA	UP	0.033453666	1.208701918
gene7509	N4BP2L2	NA	NA	NA	UP	0.002101211	1.236355545
gene5115	MYBL1	NA	NA	NA	UP	4.64E-05	3.211275693
gene22438	SLC10A3	NA	NA	NA	Down	0.000679965	-1.010185224
gene24114	LOC105234849	NA	NA	NA	Down	0.035649716	-1.323017177
gene24191	LOC100478886	UP	0.009074675	1.490532901	NA	NA	NA
gene24529	EBAG9	NA	NA	NA	UP	0.00818962	1.506878381
gene20237	LOC100483636	NA	NA	NA	UP	0.015117183	1.704466795
gene19876	LOC109490976	UP	0.000691364	1.589757228	UP	0.000939708	1.509536922
gene13658	LOC109490215	NA	NA	NA	UP	0.004535932	1.603586912
gene8837	LOC100473181	UP	0.038661397	1.217350758	NA	NA	NA
gene694	KIAA1143	NA	NA	NA	UP	0.043210965	1.15844997
gene24040	LOC100467631	UP	0.015723098	1.132888496	NA	NA	NA
gene9642	CBWD1	NA	NA	NA	Down	0.002713202	-2.118893208
gene3068	NEK9	NA	NA	NA	UP	0.008537188	1.275866409
gene17836	LOC109490716	NA	NA	NA	UP	0.013975037	1.589006174
gene5085	SUCNR1	UP	0.032281886	1.139298528	NA	NA	NA
gene8709	CUNH4orf26	NA	NA	NA	Down	0.017324988	-1.377910297
gene11885	CEP290	NA	NA	NA	UP	0.001549776	1.045995114
gene22080	LOC100481636	Down	0.035320989	-1.083392202	NA	NA	NA
gene9671	MMGT1	Down	0.003727103	-1.129659665	NA	NA	NA
gene10398	LOC109489825	NA	NA	NA	UP	0.014283651	1.57748697
gene17058	CCDC82	NA	NA	NA	UP	0.017601475	1.385745428
gene16104	LOC100465932	NA	NA	NA	UP	0.000320312	1.153526955
gene4412	MUC21	UP	0.020161752	1.608649896	NA	NA	NA
gene10986	TRNAG-GCC	Down	0.047471171	-1.048458221	NA	NA	NA
gene2607	LOC109488864	Down	0.007542642	-1.058799262	NA	NA	NA
gene3969	MUT	NA	NA	NA	Down	0.009773402	-1.171247688
gene23019	PDP1	NA	NA	NA	UP	0.023131307	1.374203279
gene11622	TLX2	NA	NA	NA	Down	0.001972808	-1.263664316
gene21439	LOC105241897	NA	NA	NA	UP	0.02690892	1.181101702
gene2127	LOC100481225	UP	0.000931721	1.02282328	NA	NA	NA
gene24767	LOC100476107	Down	0.043030834	-1.486223094	Down	0.043054269	-1.575181116
gene18167	PLEKHF2	UP	0.021329635	1.398246762	NA	NA	NA
gene21959	LOC105242099	NA	NA	NA	UP	0.026686426	1.374234922
gene12369	RPL8	Down	0.000383626	-1.326472656	NA	NA	NA
gene21551	NONO	NA	NA	NA	Down	0.020170538	-1.23087271
gene13145	LOC100463747	NA	NA	NA	UP	0.001389785	1.209957554
gene18623	SCN3A	NA	NA	NA	UP	0.020945318	1.221635326
gene18547	LOC100467015	UP	0.025425653	1.086999833	NA	NA	NA
gene16559	PNO1	UP	0.019582329	1.350904659	NA	NA	NA
gene442	IK	NA	NA	NA	Down	0.021726486	-1.207055477
gene14033	PDLIM3	NA	NA	NA	UP	0.00766035	1.357147123
gene24759	LOC109488698	NA	NA	NA	UP	0.039746577	1.063109853
gene21485	ITM2A	Down	0.044584447	-1.324953725	NA	NA	NA
gene17170	14-Sep	NA	NA	NA	UP	0.000944715	1.367662306
gene6084	CCDC91	NA	NA	NA	UP	0.018008195	1.0608793
gene24124	SMNDC1	UP	0.009569294	1.417123585	NA	NA	NA
gene7198	INPP1	NA	NA	NA	Down	0.003055566	-1.723880812
gene7049	GFY	NA	NA	NA	Down	0.011856674	-1.231689437
gene22574	LOC109488373	NA	NA	NA	UP	0.012396486	1.119452164
gene23114	CUNH5orf46	NA	NA	NA	UP	0.01970973	1.087088348
gene7399	LOC109489456	NA	NA	NA	UP	0.041245982	1.835866428
gene6225	FAM169A	NA	NA	NA	UP	0.000844393	2.011973967
gene12913	S100A1	NA	NA	NA	UP	0.048841401	1.117016127
gene22280	LOC100480787	UP	0.018073309	1.052426896	NA	NA	NA
gene17287	LOC109490651	NA	NA	NA	UP	0.000580736	1.439181199
gene17999	TOP2B	NA	NA	NA	UP	0.000124146	2.796778891
gene16714	KLHL12	NA	NA	NA	UP	0.027477627	1.029741984
gene16857	PCTP	NA	NA	NA	Down	0.014471856	-1.242774403
gene20211	EEA1	NA	NA	NA	UP	0.027667275	1.025903182
gene10928	LOC100478332	NA	NA	NA	Down	0.021608102	-1.066970112
gene12969	CUNHXorf57	NA	NA	NA	Down	0.005128263	-1.380374393
gene19446	LOC105241240	Down	0.013226737	-1.643996466	NA	NA	NA
gene21589	ZFP92	NA	NA	NA	Down	0.029209511	-1.056969938
gene13196	LOC105239087	UP	0.001775573	1.084692789	NA	NA	NA
gene4484	RGCC	NA	NA	NA	UP	0.03883332	1.200376442
gene23671	CCL19	Down	0.045517153	-1.452131508	NA	NA	NA
gene13542	MED23	NA	NA	NA	UP	0.044111767	1.19231512
gene18990	LOC109488353	NA	NA	NA	Down	0.012044873	-1.011186413
gene21054	LOC105241779	UP	2.24E-05	2.674833167	NA	NA	NA
gene9359	FGL2	UP	0.007859645	1.07772908	NA	NA	NA
gene21943	IBA57	NA	NA	NA	Down	1.01E-05	-1.054333324
gene14545	FRG1	Down	0.004609359	-1.075697045	NA	NA	NA
gene18760	CPA3	NA	NA	NA	Down	0.03442058	-1.248778555
gene20757	DEPDC4	NA	NA	NA	UP	0.002093567	2.027398988
gene13939	A4GNT	NA	NA	NA	Down	0.021463175	-1.244624352
gene24461	LOC109488659	UP	0.004406957	1.131138443	UP	0.001859819	1.785194036
gene24993	LOC100483158	UP	0.004503128	1.197474941	NA	NA	NA
gene11835	C1QTNF4	NA	NA	NA	Down	0.002985378	-1.498225608
gene12522	MFSD8	NA	NA	NA	UP	0.002321936	1.430477862
gene11234	MFSD6L	Down	0.01613707	-1.160652624	NA	NA	NA
gene4411	LOC109489074	UP	0.007173628	1.885129408	NA	NA	NA
gene24004	LPL	UP	0.03710622	1.152654311	NA	NA	NA
gene18231	LOC105240863	NA	NA	NA	UP	0.000778923	1.570787199
gene1419	LOC109490258	NA	NA	NA	Down	0.038087706	-1.012729779
gene14311	HEATR9	NA	NA	NA	UP	0.019403462	1.35282376
gene24768	LOC100476613	NA	NA	NA	Down	4.47E-06	-1.367796067
gene10329	NDUFA9	NA	NA	NA	UP	0.013445294	1.383265009
gene13441	PYGO1	NA	NA	NA	Down	0.010866445	-1.122638264
gene8851	GARS	NA	NA	NA	UP	0.009810161	1.153344693
gene24731	LOC100467890	UP	0.004372088	2.365203412	NA	NA	NA
gene24378	LOC109488641	UP	0.019586957	1.394796455	NA	NA	NA
gene22455	LOC109491341	NA	NA	NA	Down	0.000111836	-2.523658809
gene14860	LOC100479502	NA	NA	NA	UP	0.03026418	1.449838162
gene13601	SLITRK4	Down	0.006606454	-1.219713369	NA	NA	NA
gene9863	DHX15	NA	NA	NA	UP	0.009008753	1.048221058
gene21475	HOXD12	UP	0.041748316	1.067364325	NA	NA	NA
gene13182	FBXO44	NA	NA	NA	Down	0.020816835	-1.003860299
gene19229	NFATC2IP	NA	NA	NA	Down	0.003501084	-1.046122843
gene16427	EMC7	UP	0.015655666	1.284792984	NA	NA	NA
gene8524	LMOD2	NA	NA	NA	UP	0.003294008	1.883082749
gene14704	TFB2M	NA	NA	NA	UP	0.041518796	1.556963582
gene12181	CLEC4G	NA	NA	NA	Down	0.001129771	-1.62578076
gene2274	BSX	UP	0.00158871	1.047235042	NA	NA	NA
gene23829	LOC100473749	UP	0.00033774	2.790865633	UP	0.003434823	2.101467981
gene12200	DIRAS3	NA	NA	NA	UP	0.017185744	1.209269683
gene24333	LOC105234912	UP	0.000139133	1.269377452	NA	NA	NA
gene12060	SPAG16	NA	NA	NA	UP	0.002875361	1.393494902
gene12670	THAP10	UP	0.000536108	1.162592884	NA	NA	NA
gene5821	NKX2-5	UP	0.013985625	1.120853154	UP	0.043480363	1.291582501
gene25019	LOC105235189	UP	0.000269868	1.457128652	NA	NA	NA
gene9796	LOC105237974	NA	NA	NA	UP	0.002323945	1.83437099
gene13550	TAAR9	Down	0.004185913	-1.631111477	NA	NA	NA
gene11732	LOC100480853	NA	NA	NA	UP	0.03582512	1.172103789
gene6797	LOC105236932	NA	NA	NA	UP	0.028058809	1.434704448
gene8924	RFX5	NA	NA	NA	Down	0.007650712	-1.076774951
gene5916	OPALIN	NA	NA	NA	UP	0.021784297	1.3817421
gene21672	RPAP2	NA	NA	NA	UP	5.31E-05	1.21003332
gene15137	LOC109490395	NA	NA	NA	UP	0.001266754	1.452374692
gene11900	LOC100473023	NA	NA	NA	Down	0.000546312	-1.899195446
gene22491	ZSWIM2	UP	0.001086871	1.258125967	NA	NA	NA
gene16587	LOC105240235	UP	0.014323642	1.069484343	NA	NA	NA
gene16798	CUNH4orf33	NA	NA	NA	UP	0.026276297	1.235210053
gene25097	LOC100480217	Down	0.008913804	-1.766045926	Down	0.001342146	-1.905398559
gene16429	EMC4	UP	0.023023029	1.825624688	NA	NA	NA
gene24870	LOC109488715	UP	0.012380127	1.27940205	NA	NA	NA
gene19144	MSMO1	NA	NA	NA	Down	0.024616634	-1.149941956
gene16982	SOX17	NA	NA	NA	Down	0.043236587	-1.207041098
gene24358	MAGEH1	Down	0.006835413	-1.872524856	NA	NA	NA
gene19794	SCGB3A1	NA	NA	NA	UP	0.003978198	2.296681618
gene11028	WDR83	NA	NA	NA	Down	0.047669208	-1.327352641
gene16412	LOC109490553	NA	NA	NA	UP	0.020663282	1.435343344
gene10690	CCNT2	NA	NA	NA	UP	0.044447516	1.367953228
gene5466	SSSCA1	Down	0.024649966	-1.061269454	NA	NA	NA
gene18602	LOC100477347	UP	0.023948103	1.393148063	NA	NA	NA
gene1862	SIRT1	NA	NA	NA	UP	0.015625367	1.002150976
gene23698	LOC100466049	NA	NA	NA	UP	0.026655946	1.043742062
gene8984	SRD5A3	NA	NA	NA	Down	0.019059333	-1.186016972
gene20563	ESCO1	NA	NA	NA	UP	0.030694587	1.214517809
gene18827	LOC100467691	UP	0.018378838	1.018803432	NA	NA	NA
gene20008	LOC105234326	UP	0.036462915	1.112739968	NA	NA	NA
gene8796	GSTM3	NA	NA	NA	UP	0.006517841	2.71240418
gene24121	LOC109488611	NA	NA	NA	UP	0.004034559	2.29014946
gene9724	VWA3B	NA	NA	NA	UP	0.000190961	1.306131433
gene6350	BTLA	NA	NA	NA	UP	0.000328699	1.323719934
gene9066	BRIX1	NA	NA	NA	UP	0.00151663	2.200335859
gene23195	LOC105234530	NA	NA	NA	UP	0.029899293	1.173253655
gene20372	VWA5A	NA	NA	NA	UP	0.000604181	1.260893417
gene21217	LOC100480531	NA	NA	NA	Down	0.002568222	-2.377123403
gene20114	LOC100481032	UP	0.003120713	1.755430788	NA	NA	NA
gene14058	HOXC6	NA	NA	NA	Down	0.004502666	-1.460471721
gene11687	LOC105238612	NA	NA	NA	UP	0.02046866	1.331068463
gene5973	LOC109489273	Down	0.000943739	-2.132033465	Down	0.009659509	-1.936706589
gene20511	LOC105241631	UP	0.002362479	1.814146495	UP	0.011417754	1.310497312
gene13423	LOC109490179	NA	NA	NA	UP	0.038872302	1.163623169
gene550	LOC109489201	NA	NA	NA	UP	4.72E-05	2.292750582
gene11440	SPOCK3	NA	NA	NA	UP	0.015106079	1.597919761
gene18318	LOC105240907	NA	NA	NA	UP	0.01998242	1.419811441
gene11418	CDK2AP2	NA	NA	NA	Down	0.020970007	-1.569734607
gene6377	OSTM1	NA	NA	NA	UP	0.018230463	1.074699555
gene23162	LOC105234522	Down	0.000282233	-1.140503163	NA	NA	NA
gene24193	LOC100478378	UP	0.004518267	1.225781218	UP	0.002892534	2.866718121
gene13129	LOC100473797	NA	NA	NA	UP	8.59E-11	3.85505704
gene9034	LOC105237727	NA	NA	NA	UP	0.022397752	1.61809198
gene11468	TRA2A	NA	NA	NA	UP	0.005854917	1.33032704
gene20013	LOC100480633	NA	NA	NA	Down	0.006796517	-1.507348992
gene9952	TXLNG	NA	NA	NA	UP	0.002917766	1.609921545
gene6854	EFCAB7	NA	NA	NA	UP	0.022708975	1.380769673
gene17269	LOC100478351	NA	NA	NA	Down	1.35E-06	-5.995659806
gene23965	LOC105234805	UP	5.02E-08	6.307740832	NA	NA	NA
gene24151	LOC109488338	NA	NA	NA	UP	0.04303424	1.372715376
gene24769	LOC109488700	Down	0.017716796	-1.503150923	Down	7.48E-09	-4.322312698
gene22262	FMO5	UP	0.003612758	1.32943473	NA	NA	NA
gene22564	KLK10	Down	0.000132809	-1.013262194	NA	NA	NA
gene1992	LOC109491194	NA	NA	NA	Down	0.019482221	-1.19002714
gene22794	PINX1	NA	NA	NA	UP	0.000994294	1.319585981
gene3762	CASC1	NA	NA	NA	UP	0.042907376	1.151942611
gene22408	OGFRL1	NA	NA	NA	UP	0.003457134	1.784007391
gene18578	LOC100472294	UP	0.00590448	1.170655144	NA	NA	NA
gene19581	MS4A5	NA	NA	NA	Down	3.62E-05	-2.046553184
gene23142	NKAPL	Down	0.02520895	-1.227689246	NA	NA	NA
gene3128	HMGB1	Down	0.043673776	-1.206354382	NA	NA	NA
gene11956	GABRG1	NA	NA	NA	UP	0.019823986	1.018251633
gene13898	DECR1	NA	NA	NA	UP	0.011627548	1.180876572
gene9158	CSN3	UP	0.002354577	1.318158659	NA	NA	NA
gene1436	LOC109490266	NA	NA	NA	UP	0.011346817	1.567079893
gene23878	LOC105234775	NA	NA	NA	UP	0.009324594	1.913298801
gene23357	LOC100476684	UP	0.048634034	1.287849809	NA	NA	NA
gene20100	CHODL	NA	NA	NA	UP	0.048491182	1.135610018
gene12498	LOC100474209	NA	NA	NA	UP	0.002622688	1.474101725
gene20509	RBM15	NA	NA	NA	UP	0.036646015	1.317521115
gene23961	PBDC1	Down	0.043200537	-1.107448623	Down	0.002036251	-1.978421786
