# Supplementary material for: Genome-wide analysis of methylation in giant pandas with cataract by methylation-dependent restriction-site associated DNA sequencing (MethylRAD)
Source: PLoS One. 2019 Sep 25;14(9):e0222292. doi: 10.1371/journal.pone.0222292 (PMC6760787; doi:10.1371/journal.pone.0222292)
Supplement: S3 Table — (XLSX) [file pone.0222292.s003.xlsx]

## Sheet: KEGG.table.class.db
path_id	path_def	dis	dis_gene	class_2	class_1	CCGG_pval	CCWGG_pval	CCGG_gene	CCGG_Up	CCGG_Down	CCWGG_gene	CCWGG_Up	CCWGG_Down
ko00982	Drug metabolism - cytochrome P450	Cataract	ALDH3A1	Xenobiotics biodegradation and metabolism	Metabolism	0.0114702	0.0421776	FMO5	1	0	GSTM3	1	0
ko05010	Alzheimer's disease	NA	NA	NA	NA	0.0268778	0.0414916	LPL;LOC100481225	2	0	CDK5;CASP3;NDUFA9	2	1
ko04113	Meiosis - yeast	NA	NA	Cell growth and death	Cellular Processes	0.0210288	0.0101194	ORC6	1	0	CDC7;SPO11	1	1
ko04979	Cholesterol metabolism	NA	NA	Digestive system	Organismal Systems	0.0156188	NA	LPL	1	0	NA	0	0
ko00561	Glycerolipid metabolism	Cataract and cardiomyopathy;CATARACT 38;Cataract	AKR1B1;AGK	Lipid metabolism	Metabolism	0.0247521	NA	LPL	1	0	NA	0	0
ko04064	NF-kappa B signaling pathway	Cataract	ATM	Signal transduction	Environmental Information Processing	0.0459083	NA	CCL19	0	1	NA	0	0
ko03410	Base excision repair	NA	NA	Replication and repair	Genetic Information Processing	0.00744254	NA	HMGB1	0	1	NA	0	0
ko04740	Olfactory transduction	NA	NA	Sensory system	Organismal Systems	8.49557e-09	0.745504	LOC100480876;LOC100472294;LOC100478886;LOC100478378;LOC100472203;LOC100476684;LOC100467015;LOC100480787;LOC100467890;LOC100473152;LOC100469549;LOC100470057	11	1	LOC100480876;LOC100478378	1	1
ko04260	Cardiac muscle contraction	NA	NA	Circulatory system	Organismal Systems	0.0329362	NA	LOC100481225	1	0	NA	0	0
ko04130	SNARE interactions in vesicular transport	NA	NA	Folding, sorting and degradation	Genetic Information Processing	0.00790273	NA	STX19	1	0	NA	0	0
ko04024	cAMP signaling pathway	Cataract	ATP2B1	Signal transduction	Environmental Information Processing	0.0438415	0.211955	SUCNR1;SOX9	1	1	GNAI1;LOC100478332	1	1
ko04918	Thyroid hormone synthesis	NA	NA	Endocrine system	Organismal Systems	0.0329362	NA	SERPINA7	0	1	NA	0	0
ko04111	Cell cycle - yeast	NA	NA	Cell growth and death	Cellular Processes	0.0329362	0.111987	ORC6	1	0	CDC7	1	0
ko03320	PPAR signaling pathway	NA	NA	Endocrine system	Organismal Systems	0.0312237	NA	LPL	1	0	NA	0	0
ko04977	Vitamin digestion and absorption	NA	NA	Digestive system	Organismal Systems	NA	0.0149441	NA	0	0	LMBRD1	1	0
ko05310	Asthma	NA	NA	Immune diseases	Human Diseases	NA	0.00082181	NA	0	0	LOC100463889;LOC100476759	2	0
ko05320	Autoimmune thyroid disease	NA	NA	Immune diseases	Human Diseases	NA	0.0312929	NA	0	0	LOC100463889	1	0
ko05030	Cocaine addiction	NA	NA	Substance dependence	Human Diseases	NA	0.00694567	NA	0	0	GNAI1;CDK5	1	1
ko00410	beta-Alanine metabolism	Cataract	ALDH3A1	Metabolism of other amino acids	Metabolism	NA	0.0263452	NA	0	0	LOC100474209	1	0
ko04145	Phagosome	NA	NA	Transport and catabolism	Cellular Processes	NA	0.00379224	NA	0	0	LOC100463889;LOC100484313;ATP6V1C1;EEA1	4	0
ko05145	Toxoplasmosis	NA	NA	Infectious diseases: Parasitic	Human Diseases	NA	0.0104804	NA	0	0	LOC100463889;GNAI1;CASP3	3	0
ko04657	IL-17 signaling pathway	NA	NA	Immune system	Organismal Systems	NA	0.0311341	NA	0	0	MAPK6;CASP3	2	0
ko04966	Collecting duct acid secretion	NA	NA	Excretory system	Organismal Systems	NA	0.0188989	NA	0	0	ATP6V1C1	1	0
ko04723	Retrograde endocannabinoid signaling	NA	NA	Nervous system	Organismal Systems	NA	0.0242368	NA	0	0	GNAI1;GABRG1;NDUFA9	3	0
ko04672	Intestinal immune network for IgA production	NA	NA	Immune system	Organismal Systems	NA	0.0480779	NA	0	0	LOC100463889	1	0
ko04215	Apoptosis - multiple species	NA	NA	Cell growth and death	Cellular Processes	NA	0.0263452	NA	0	0	CASP3	1	0
ko05152	Tuberculosis	NA	NA	Infectious diseases: Bacterial	Human Diseases	NA	0.00870104	NA	0	0	LOC100463889;RFX5;EEA1;CASP3	3	1
ko05012	Parkinson's disease	NA	NA	NA	NA	0.0896903	0.00319444	LOC100481225	1	0	LRRK2;GNAI1;CASP3;NDUFA9	4	0
ko05120	Epithelial cell signaling in Helicobacter pylori infection	HEMORRHAGIC DESTRUCTION OF THE BRAIN, SUBEPENDYMAL CALCIFICATION, AND CATARACTS	JAM3	Infectious diseases: Bacterial	Human Diseases	NA	0.0179417	NA	0	0	ATP6V1C1;CASP3	2	0
ko04360	Axon guidance	CATARACT 6, MULTIPLE TYPES	EPHA2	Development	Organismal Systems	NA	0.0490559	NA	0	0	PDK1;GNAI1;CDK5	2	1
ko04915	Estrogen signaling pathway	NA	NA	Endocrine system	Organismal Systems	NA	0.0209011	NA	0	0	GNAI1;LOC100465932;EBAG9	3	0
ko05323	Rheumatoid arthritis	NA	NA	Immune diseases	Human Diseases	NA	0.00440468	NA	0	0	LOC100463889;LOC100484313;ATP6V1C1	3	0
ko04612	Antigen processing and presentation	NA	NA	Immune system	Organismal Systems	NA	0.000817514	NA	0	0	LOC100463889;LOC100484313;RFX5	2	1
ko00640	Propanoate metabolism	NA	NA	Carbohydrate metabolism	Metabolism	NA	0.0263452	NA	0	0	MUT	0	1
ko00960	Tropane, piperidine and pyridine alkaloid biosynthesis	NA	NA	Biosynthesis of other secondary metabolites	Metabolism	NA	0.000649209	NA	0	0	LOC100474209	1	0
ko05033	Nicotine addiction	NA	NA	Substance dependence	Human Diseases	NA	0.0384092	NA	0	0	GABRG1	1	0
ko05133	Pertussis	NA	NA	Infectious diseases: Bacterial	Human Diseases	NA	0.0186502	NA	0	0	GNAI1;CASP3	2	0
ko04614	Renin-angiotensin system	NA	NA	Endocrine system	Organismal Systems	NA	0.0162178	NA	0	0	CPA3	0	1
ko04940	Type I diabetes mellitus	NA	NA	Endocrine and metabolic diseases	Human Diseases	NA	0.0312929	NA	0	0	LOC100463889	1	0
ko01524	Platinum drug resistance	Cataract	ATM	Drug resistance: Antineoplastic	Human Diseases	NA	0.00223198	NA	0	0	TOP2B;GSTM3;CASP3	3	0
ko05340	Primary immunodeficiency	NA	NA	Immune diseases	Human Diseases	NA	0.0296054	NA	0	0	RFX5	0	1
ko00480	Glutathione metabolism	NA	NA	Metabolism of other amino acids	Metabolism	NA	0.00778076	NA	0	0	GSTM3;ODC1	1	1
ko05416	Viral myocarditis	PARTIAL LIPODYSTROPHY, CONGENITAL CATARACTS, AND NEURODEGENERATION SYNDROME	CAV1	Cardiovascular diseases	Human Diseases	NA	0.00778076	NA	0	0	LOC100463889;CASP3	2	0
ko05330	Allograft rejection	NA	NA	Immune diseases	Human Diseases	NA	0.021753	NA	0	0	LOC100463889	1	0
ko00140	Steroid hormone biosynthesis	NA	NA	Lipid metabolism	Metabolism	NA	0.0312929	NA	0	0	SRD5A3	0	1
ko05204	Chemical carcinogenesis	Cataract	ALDH3A1	Cancers: Overview	Human Diseases	NA	0.0480779	NA	0	0	GSTM3	1	0
ko04727	GABAergic synapse	NA	NA	Nervous system	Organismal Systems	NA	0.0283589	NA	0	0	GNAI1;GABRG1	2	0
ko00260	Glycine, serine and threonine metabolism	NA	NA	Amino acid metabolism	Metabolism	NA	0.0421776	NA	0	0	LOC100474209	1	0
ko00531	Glycosaminoglycan degradation	NA	NA	Glycan biosynthesis and metabolism	Metabolism	NA	0.00927679	NA	0	0	SPAM1	0	1
ko05332	Graft-versus-host disease	NA	NA	Immune diseases	Human Diseases	NA	0.0175363	NA	0	0	LOC100463889	1	0
ko05150	Staphylococcus aureus infection	NA	NA	Infectious diseases: Bacterial	Human Diseases	NA	0.0480779	NA	0	0	LOC100463889	1	0
ko00500	Starch and sucrose metabolism	NA	NA	Carbohydrate metabolism	Metabolism	NA	0.0279559	NA	0	0	PGM2L1	0	1
ko04115	p53 signaling pathway	Cataract	ATM	Cell growth and death	Cellular Processes	NA	0.0159086	NA	0	0	TP53I3;CASP3	2	0
ko00100	Steroid biosynthesis	CATARACT 44;MICROCEPHALY, CONGENITAL CATARACT, AND PSORIASIFORM DERMATITIS	MSMO1;LSS	Lipid metabolism	Metabolism	NA	0.010314	NA	0	0	MSMO1	0	1
ko05032	Morphine addiction	NA	NA	Substance dependence	Human Diseases	NA	0.0360665	NA	0	0	GNAI1;GABRG1	2	0
ko00350	Tyrosine metabolism	Cataract	ALDH3A1	Amino acid metabolism	Metabolism	NA	0.0279559	NA	0	0	LOC100474209	1	0
ko04742	Taste transduction	NA	NA	Sensory system	Organismal Systems	NA	0.0216387	NA	0	0	GABRG1;SCN3A	2	0
ko00630	Glyoxylate and dicarboxylate metabolism	NA	NA	Carbohydrate metabolism	Metabolism	NA	0.023243	NA	0	0	MUT	0	1
ko02010	ABC transporters	NA	NA	Membrane transport	Environmental Information Processing	NA	0.0384092	NA	0	0	LOC100484901	1	0
ko05418	Fluid shear stress and atherosclerosis	PARTIAL LIPODYSTROPHY, CONGENITAL CATARACTS, AND NEURODEGENERATION SYNDROME	CAV1	Cardiovascular diseases	Human Diseases	NA	0.0193465	NA	0	0	LOC100484313;GSTM3;ACVR2A	3	0
ko00950	Isoquinoline alkaloid biosynthesis	NA	NA	Biosynthesis of other secondary metabolites	Metabolism	NA	0.00345957	NA	0	0	LOC100474209	1	0
ko00720	Carbon fixation pathways in prokaryotes	NA	NA	Energy metabolism	Metabolism	NA	0.00563451	NA	0	0	MUT	0	1
ko00360	Phenylalanine metabolism	Cataract	ALDH3A1	Amino acid metabolism	Metabolism	NA	0.00927679	NA	0	0	LOC100474209	1	0
ko04066	HIF-1 signaling pathway	Cryohydrocytosis, Stomatin-Deficient, with Mental Retardation, Seizures, Cataracts, and Massive Hepatosplenomegaly	SLC2A1	Signal transduction	Environmental Information Processing	NA	0.0413789	NA	0	0	PDK1;EGLN3	2	0
ko00980	Metabolism of xenobiotics by cytochrome P450	Cataract	ALDH3A1	Xenobiotics biodegradation and metabolism	Metabolism	NA	0.0480779	NA	0	0	GSTM3	1	0
ko03018	RNA degradation	NA	NA	Folding, sorting and degradation	Genetic Information Processing	NA	0.0232258	NA	0	0	MPHOSPH6;TTC37	2	0
