# Supplementary material for: Genome-wide analysis of methylation in giant pandas with cataract by methylation-dependent restriction-site associated DNA sequencing (MethylRAD)
Source: PLoS One. 2019 Sep 25;14(9):e0222292. doi: 10.1371/journal.pone.0222292 (PMC6760787; doi:10.1371/journal.pone.0222292)
Supplement: S5 Table — (XLS) [file pone.0222292.s005.xls]

gene_ID	gene_name	CCGG	CCWGG	GeneSymbol	GeneID	DiseaseName	DiseaseName	DirectEvidence	InferenceChemicalName	InferenceScore	OmimIDs	PubMedIDs
gene13939	A4GNT	NA	Down	A4GNT	51146	Cataract	MESH:D002386		Acetaminophen	3.09		10977129|24114799
gene23893	ABT1	NA	UP	ABT1	29777	Cataract	MESH:D002386		Acetaminophen	2.53		10977129|24114799
gene13768	ACVR2A	NA	UP	ACVR2A	92	Cataract	MESH:D002386		Acetaminophen	6.37		10977129|24114799
gene13768	ACVR2A	NA	UP	ACVR2A	92	Cataract	MESH:D002386		Tretinoin	6.37		17460283
gene21871	ADAM2	NA	UP	ADAM2	2515	Cataract	MESH:D002386		Acetaminophen	2.51		10977129|24114799
gene15575	ANKRD34A	NA	UP	ANKRD34A	284615	Cataract	MESH:D002386		Folic Acid	2.91		11438049
gene22089	APCS	UP	NA	APCS	325	Cataract	MESH:D002386		Acetaminophen	24.58		10977129|24114799
gene22089	APCS	UP	NA	APCS	325	Cataract	MESH:D002386		Amiodarone	24.58		10172409
gene22089	APCS	UP	NA	APCS	325	Cataract	MESH:D002386		Copper	24.58		15902551
gene22089	APCS	UP	NA	APCS	325	Cataract	MESH:D002386		Folic Acid	24.58		11438049
gene22089	APCS	UP	NA	APCS	325	Cataract	MESH:D002386		Particulate Matter	24.58		27227523
gene22089	APCS	UP	NA	APCS	325	Cataract	MESH:D002386		Tamoxifen	24.58		11720461|15825209|16288118
gene22089	APCS	UP	NA	APCS	325	Cataract	MESH:D002386		Tobacco Smoke Pollution	24.58		29196190
gene15160	APOC4	Down	Down	APOC4	346	Cataract	MESH:D002386		Acetaminophen	2.44		10977129|24114799
gene21566	AQP11	NA	UP	AQP11	282679	Cataract	MESH:D002386		Acetaminophen	9.81		10977129|24114799
gene21566	AQP11	NA	UP	AQP11	282679	Cataract	MESH:D002386		Copper	9.81		15902551
gene21566	AQP11	NA	UP	AQP11	282679	Cataract	MESH:D002386		Hydrogen Peroxide	9.81		21377462
gene7125	ARHGAP29	NA	UP	ARHGAP29	9411	Cataract	MESH:D002386		Folic Acid	21.64		11438049
gene7125	ARHGAP29	NA	UP	ARHGAP29	9411	Cataract	MESH:D002386		Glucose	21.64		21376710
gene7125	ARHGAP29	NA	UP	ARHGAP29	9411	Cataract	MESH:D002386		Hydrogen Peroxide	21.64		21377462
gene7125	ARHGAP29	NA	UP	ARHGAP29	9411	Cataract	MESH:D002386		Methamphetamine	21.64		19464935
gene7125	ARHGAP29	NA	UP	ARHGAP29	9411	Cataract	MESH:D002386		Simvastatin	21.64		12518039
gene7125	ARHGAP29	NA	UP	ARHGAP29	9411	Cataract	MESH:D002386		Tamoxifen	21.64		11720461|15825209|16288118
gene8883	ASPM	NA	UP	ASPM	259266	Cataract	MESH:D002386		Acetaminophen	29.96		10977129|24114799
gene8883	ASPM	NA	UP	ASPM	259266	Cataract	MESH:D002386		Ethanol	29.96		20716509
gene8883	ASPM	NA	UP	ASPM	259266	Cataract	MESH:D002386		Folic Acid	29.96		11438049
gene8883	ASPM	NA	UP	ASPM	259266	Cataract	MESH:D002386		Methamphetamine	29.96		19464935
gene8883	ASPM	NA	UP	ASPM	259266	Cataract	MESH:D002386		Particulate Matter	29.96		27227523
gene8883	ASPM	NA	UP	ASPM	259266	Cataract	MESH:D002386		Polycyclic Aromatic Hydrocarbons	29.96		27227523
gene8883	ASPM	NA	UP	ASPM	259266	Cataract	MESH:D002386		Riboflavin	29.96		11438049
gene8883	ASPM	NA	UP	ASPM	259266	Cataract	MESH:D002386		Sodium Selenite	29.96		11051603|20067779|22342831|26697995
gene8883	ASPM	NA	UP	ASPM	259266	Cataract	MESH:D002386		Tobacco Smoke Pollution	29.96		29196190
gene12986	ATP6V1C1	NA	UP	ATP6V1C1	528	Cataract	MESH:D002386		Copper	10.00		15902551
gene12986	ATP6V1C1	NA	UP	ATP6V1C1	528	Cataract	MESH:D002386		Melatonin	10.00		21441606
gene12986	ATP6V1C1	NA	UP	ATP6V1C1	528	Cataract	MESH:D002386		Tobacco Smoke Pollution	10.00		29196190
gene10316	BBOX1	NA	UP	BBOX1	8424	Cataract	MESH:D002386		Acetaminophen	20.62		10977129|24114799
gene10316	BBOX1	NA	UP	BBOX1	8424	Cataract	MESH:D002386		Amiodarone	20.62		10172409
gene10316	BBOX1	NA	UP	BBOX1	8424	Cataract	MESH:D002386		Copper	20.62		15902551
gene10316	BBOX1	NA	UP	BBOX1	8424	Cataract	MESH:D002386		Hydrogen Peroxide	20.62		21377462
gene10316	BBOX1	NA	UP	BBOX1	8424	Cataract	MESH:D002386		Streptozocin	20.62		153477|25541468
gene10316	BBOX1	NA	UP	BBOX1	8424	Cataract	MESH:D002386		Tretinoin	20.62		17460283
gene3485	BMT2	NA	UP	BMT2	154743	Cataract	MESH:D002386		Tobacco Smoke Pollution	7.03		29196190
gene3485	BMT2	NA	UP	BMT2	154743	Cataract	MESH:D002386		Tretinoin	7.03		17460283
gene6350	BTLA	NA	UP	BTLA	151888	Cataract	MESH:D002386		Sodium Selenite	3.59		11051603|20067779|22342831|26697995
gene11835	C1QTNF4	NA	Down	C1QTNF4	114900	Cataract	MESH:D002386		Copper	10.23		15902551
gene11835	C1QTNF4	NA	Down	C1QTNF4	114900	Cataract	MESH:D002386		Folic Acid	10.23		11438049
gene11835	C1QTNF4	NA	Down	C1QTNF4	114900	Cataract	MESH:D002386		Tretinoin	10.23		17460283
gene2171	CASP3	NA	UP	CASP3	836	Cataract	MESH:D002386		Acetaminophen	80.67		10977129|24114799
gene2171	CASP3	NA	UP	CASP3	836	Cataract	MESH:D002386		Acetylcarnitine	80.67		20067779
gene2171	CASP3	NA	UP	CASP3	836	Cataract	MESH:D002386		Adenosine Triphosphate	80.67		15003327
gene2171	CASP3	NA	UP	CASP3	836	Cataract	MESH:D002386		Amifostine	80.67		11522636
gene2171	CASP3	NA	UP	CASP3	836	Cataract	MESH:D002386		Amiodarone	80.67		10172409
gene2171	CASP3	NA	UP	CASP3	836	Cataract	MESH:D002386		Ascorbic Acid	80.67		8698541
gene2171	CASP3	NA	UP	CASP3	836	Cataract	MESH:D002386		ciglitazone	80.67		22193206
gene2171	CASP3	NA	UP	CASP3	836	Cataract	MESH:D002386		Clioquinol	80.67		14759638
gene2171	CASP3	NA	UP	CASP3	836	Cataract	MESH:D002386		Copper	80.67		15902551
gene2171	CASP3	NA	UP	CASP3	836	Cataract	MESH:D002386		Deferoxamine	80.67		2519168
gene2171	CASP3	NA	UP	CASP3	836	Cataract	MESH:D002386		Disulfiram	80.67		15003327|17936468
gene2171	CASP3	NA	UP	CASP3	836	Cataract	MESH:D002386		Doxorubicin	80.67		11522636
gene2171	CASP3	NA	UP	CASP3	836	Cataract	MESH:D002386		Ethanol	80.67		20716509
gene2171	CASP3	NA	UP	CASP3	836	Cataract	MESH:D002386		Folic Acid	80.67		11438049
gene2171	CASP3	NA	UP	CASP3	836	Cataract	MESH:D002386		Glucose	80.67		21376710
gene2171	CASP3	NA	UP	CASP3	836	Cataract	MESH:D002386		Homocysteine	80.67		22964297
gene2171	CASP3	NA	UP	CASP3	836	Cataract	MESH:D002386		Hydrogen Peroxide	80.67		21377462
gene2171	CASP3	NA	UP	CASP3	836	Cataract	MESH:D002386		Luteolin	80.67		22342831
gene2171	CASP3	NA	UP	CASP3	836	Cataract	MESH:D002386		Melatonin	80.67		21441606
gene2171	CASP3	NA	UP	CASP3	836	Cataract	MESH:D002386		Mercury	80.67		20716509
gene2171	CASP3	NA	UP	CASP3	836	Cataract	MESH:D002386		Methamphetamine	80.67		19464935
gene2171	CASP3	NA	UP	CASP3	836	Cataract	MESH:D002386		Methylnitrosourea	80.67		12484553
gene2171	CASP3	NA	UP	CASP3	836	Cataract	MESH:D002386		Methylprednisolone	80.67		9427991
gene2171	CASP3	NA	UP	CASP3	836	Cataract	MESH:D002386		Mitomycin	80.67		1454338
gene2171	CASP3	NA	UP	CASP3	836	Cataract	MESH:D002386		naphthalene	80.67		20597648
gene2171	CASP3	NA	UP	CASP3	836	Cataract	MESH:D002386		Particulate Matter	80.67		27227523
gene2171	CASP3	NA	UP	CASP3	836	Cataract	MESH:D002386		pimagedine	80.67		15003327|17936468
gene2171	CASP3	NA	UP	CASP3	836	Cataract	MESH:D002386		Polycyclic Aromatic Hydrocarbons	80.67		27227523
gene2171	CASP3	NA	UP	CASP3	836	Cataract	MESH:D002386		Ribavirin	80.67		15316341
gene2171	CASP3	NA	UP	CASP3	836	Cataract	MESH:D002386		Riboflavin	80.67		11438049
gene2171	CASP3	NA	UP	CASP3	836	Cataract	MESH:D002386		Rotenone	80.67		24569607
gene2171	CASP3	NA	UP	CASP3	836	Cataract	MESH:D002386		Simvastatin	80.67		12518039
gene2171	CASP3	NA	UP	CASP3	836	Cataract	MESH:D002386		Sodium Selenite	80.67		11051603|20067779|22342831|26697995
gene2171	CASP3	NA	UP	CASP3	836	Cataract	MESH:D002386		Streptozocin	80.67		153477|25541468
gene2171	CASP3	NA	UP	CASP3	836	Cataract	MESH:D002386		Tamoxifen	80.67		11720461|15825209|16288118
gene2171	CASP3	NA	UP	CASP3	836	Cataract	MESH:D002386		Thioctic Acid	80.67		20597648
gene2171	CASP3	NA	UP	CASP3	836	Cataract	MESH:D002386		Tobacco Smoke Pollution	80.67		29196190
gene2171	CASP3	NA	UP	CASP3	836	Cataract	MESH:D002386		Tretinoin	80.67		17460283
gene2171	CASP3	NA	UP	CASP3	836	Cataract	MESH:D002386		Vitamin A	80.67		11438049
gene16378	CCDC81	NA	UP	CCDC81	60494	Cataract	MESH:D002386		Acetaminophen	2.66		10977129|24114799
gene17058	CCDC82	NA	UP	CCDC82	79780	Cataract	MESH:D002386		Acetaminophen	6.39		10977129|24114799
gene17058	CCDC82	NA	UP	CCDC82	79780	Cataract	MESH:D002386		Hydrogen Peroxide	6.39		21377462
gene6084	CCDC91	NA	UP	CCDC91	55297	Cataract	MESH:D002386		Folic Acid	6.68		11438049
gene6084	CCDC91	NA	UP	CCDC91	55297	Cataract	MESH:D002386		Tamoxifen	6.68		11720461|15825209|16288118
gene23671	CCL19	Down	NA	CCL19	6363	Cataract	MESH:D002386		Acetaminophen	9.03		10977129|24114799
gene23671	CCL19	Down	NA	CCL19	6363	Cataract	MESH:D002386		Particulate Matter	9.03		27227523
gene23671	CCL19	Down	NA	CCL19	6363	Cataract	MESH:D002386		Tobacco Smoke Pollution	9.03		29196190
gene10690	CCNT2	NA	UP	CCNT2	905	Cataract	MESH:D002386		Acetaminophen	2.17		10977129|24114799
gene17680	CDC7	NA	UP	CDC7	8317	Cataract	MESH:D002386		Copper	16.85		15902551
gene17680	CDC7	NA	UP	CDC7	8317	Cataract	MESH:D002386		Doxorubicin	16.85		11522636
gene17680	CDC7	NA	UP	CDC7	8317	Cataract	MESH:D002386		Hydrogen Peroxide	16.85		21377462
gene17680	CDC7	NA	UP	CDC7	8317	Cataract	MESH:D002386		Tobacco Smoke Pollution	16.85		29196190
gene17680	CDC7	NA	UP	CDC7	8317	Cataract	MESH:D002386		Tretinoin	16.85		17460283
gene11418	CDK2AP2	NA	Down	CDK2AP2	10263	Cataract	MESH:D002386		Acetaminophen	2.20		10977129|24114799
gene4051	CDK5	NA	Down	CDK5	1020	Cataract	MESH:D002386		Acetaminophen	21.07		10977129|24114799
gene4051	CDK5	NA	Down	CDK5	1020	Cataract	MESH:D002386		Doxorubicin	21.07		11522636
gene4051	CDK5	NA	Down	CDK5	1020	Cataract	MESH:D002386		Hydrogen Peroxide	21.07		21377462
gene4051	CDK5	NA	Down	CDK5	1020	Cataract	MESH:D002386		Simvastatin	21.07		12518039
gene4051	CDK5	NA	Down	CDK5	1020	Cataract	MESH:D002386		Sodium Selenite	21.07		11051603|20067779|22342831|26697995
gene4051	CDK5	NA	Down	CDK5	1020	Cataract	MESH:D002386		Tretinoin	21.07		17460283
gene11885	CEP290	NA	UP	CEP290	80184	Cataract	MESH:D002386		Methylnitrosourea	3.70		12484553
gene10071	CIR1	NA	Down	CIR1	9541	Cataract	MESH:D002386		Tobacco Smoke Pollution	3.00		29196190
gene14993	CLDN17	UP	NA	CLDN17	26285	Cataract	MESH:D002386		Acetaminophen	13.34		10977129|24114799
gene14993	CLDN17	UP	NA	CLDN17	26285	Cataract	MESH:D002386		Copper	13.34		15902551
gene14993	CLDN17	UP	NA	CLDN17	26285	Cataract	MESH:D002386		Tobacco Smoke Pollution	13.34		29196190
gene12181	CLEC4G	NA	Down	CLEC4G	339390	Cataract	MESH:D002386		Acetaminophen	12.32		10977129|24114799
gene12181	CLEC4G	NA	Down	CLEC4G	339390	Cataract	MESH:D002386		Rotenone	12.32		24569607
gene12181	CLEC4G	NA	Down	CLEC4G	339390	Cataract	MESH:D002386		Tobacco Smoke Pollution	12.32		29196190
gene13012	CLUL1	NA	UP	CLUL1	27098	Cataract	MESH:D002386		Acetaminophen	13.04		10977129|24114799
gene13012	CLUL1	NA	UP	CLUL1	27098	Cataract	MESH:D002386		Amiodarone	13.04		10172409
gene13012	CLUL1	NA	UP	CLUL1	27098	Cataract	MESH:D002386		Copper	13.04		15902551
gene18760	CPA3	NA	Down	CPA3	1359	Cataract	MESH:D002386		Acetaminophen	2.35		10977129|24114799
gene9158	CSN3	UP	NA	CSN3	1448	Cataract	MESH:D002386		Acetaminophen	15.90		10977129|24114799
gene9158	CSN3	UP	NA	CSN3	1448	Cataract	MESH:D002386		Copper	15.90		15902551
gene9158	CSN3	UP	NA	CSN3	1448	Cataract	MESH:D002386		Folic Acid	15.90		11438049
gene9158	CSN3	UP	NA	CSN3	1448	Cataract	MESH:D002386		Tretinoin	15.90		17460283
gene12313	DCUN1D5	NA	UP	DCUN1D5	84259	Cataract	MESH:D002386		Acetaminophen	2.51		10977129|24114799
gene13898	DECR1	NA	UP	DECR1	1666	Cataract	MESH:D002386		Acetaminophen	26.76		10977129|24114799
gene13898	DECR1	NA	UP	DECR1	1666	Cataract	MESH:D002386		Amiodarone	26.76		10172409
gene13898	DECR1	NA	UP	DECR1	1666	Cataract	MESH:D002386		Copper	26.76		15902551
gene13898	DECR1	NA	UP	DECR1	1666	Cataract	MESH:D002386		Doxorubicin	26.76		11522636
gene13898	DECR1	NA	UP	DECR1	1666	Cataract	MESH:D002386		Folic Acid	26.76		11438049
gene13898	DECR1	NA	UP	DECR1	1666	Cataract	MESH:D002386		Streptozocin	26.76		153477|25541468
gene13898	DECR1	NA	UP	DECR1	1666	Cataract	MESH:D002386		Tobacco Smoke Pollution	26.76		29196190
gene13898	DECR1	NA	UP	DECR1	1666	Cataract	MESH:D002386		Trinitrotoluene	26.76		14694615|15817613
gene20757	DEPDC4	NA	UP	DEPDC4	120863	Cataract	MESH:D002386		Acetaminophen	2.93		10977129|24114799
gene9863	DHX15	NA	UP	DHX15	1665	Cataract	MESH:D002386		Glucose	10.45		21376710
gene9863	DHX15	NA	UP	DHX15	1665	Cataract	MESH:D002386		Hydrogen Peroxide	10.45		21377462
gene9863	DHX15	NA	UP	DHX15	1665	Cataract	MESH:D002386		Tamoxifen	10.45		11720461|15825209|16288118
gene12200	DIRAS3	NA	UP	DIRAS3	9077	Cataract	MESH:D002386		Acetaminophen	2.46		10977129|24114799
gene24529	EBAG9	NA	UP	EBAG9	9166	Cataract	MESH:D002386		Copper	7.15		15902551
gene24529	EBAG9	NA	UP	EBAG9	9166	Cataract	MESH:D002386		Rotenone	7.15		24569607
gene466	ECSCR	NA	UP	ECSCR	641700	Cataract	MESH:D002386		Acetaminophen	2.78		10977129|24114799
gene20231	EDA2R	NA	Down	EDA2R	60401	Cataract	MESH:D002386		Doxorubicin	10.99		11522636
gene20231	EDA2R	NA	Down	EDA2R	60401	Cataract	MESH:D002386		Sodium Selenite	10.99		11051603|20067779|22342831|26697995
gene20231	EDA2R	NA	Down	EDA2R	60401	Cataract	MESH:D002386		Tobacco Smoke Pollution	10.99		29196190
gene20211	EEA1	NA	UP	EEA1	8411	Cataract	MESH:D002386		Acetaminophen	14.00		10977129|24114799
gene20211	EEA1	NA	UP	EEA1	8411	Cataract	MESH:D002386		Ethanol	14.00		20716509
gene20211	EEA1	NA	UP	EEA1	8411	Cataract	MESH:D002386		Mercury	14.00		20716509
gene20211	EEA1	NA	UP	EEA1	8411	Cataract	MESH:D002386		Tobacco Smoke Pollution	14.00		29196190
gene6854	EFCAB7	NA	UP	EFCAB7	84455	Cataract	MESH:D002386		Doxorubicin	3.10		11522636
gene16474	EGLN3	NA	UP	EGLN3	112399	Cataract	MESH:D002386		Acetaminophen	35.05		10977129|24114799
gene16474	EGLN3	NA	UP	EGLN3	112399	Cataract	MESH:D002386		Adenosine Triphosphate	35.05		15003327
gene16474	EGLN3	NA	UP	EGLN3	112399	Cataract	MESH:D002386		Ascorbic Acid	35.05		8698541
gene16474	EGLN3	NA	UP	EGLN3	112399	Cataract	MESH:D002386		Copper	35.05		15902551
gene16474	EGLN3	NA	UP	EGLN3	112399	Cataract	MESH:D002386		Folic Acid	35.05		11438049
gene16474	EGLN3	NA	UP	EGLN3	112399	Cataract	MESH:D002386		Hydrogen Peroxide	35.05		21377462
gene16474	EGLN3	NA	UP	EGLN3	112399	Cataract	MESH:D002386		Methylnitrosourea	35.05		12484553
gene16474	EGLN3	NA	UP	EGLN3	112399	Cataract	MESH:D002386		Particulate Matter	35.05		27227523
gene16474	EGLN3	NA	UP	EGLN3	112399	Cataract	MESH:D002386		Tobacco Smoke Pollution	35.05		29196190
gene16474	EGLN3	NA	UP	EGLN3	112399	Cataract	MESH:D002386		Tretinoin	35.05		17460283
gene16429	EMC4	UP	NA	EMC4	51234	Cataract	MESH:D002386		Acetaminophen	2.57		10977129|24114799
gene3328	ERP44	NA	UP	ERP44	23071	Cataract	MESH:D002386		Acetaminophen	14.50		10977129|24114799
gene3328	ERP44	NA	UP	ERP44	23071	Cataract	MESH:D002386		Copper	14.50		15902551
gene3328	ERP44	NA	UP	ERP44	23071	Cataract	MESH:D002386		Particulate Matter	14.50		27227523
gene3328	ERP44	NA	UP	ERP44	23071	Cataract	MESH:D002386		Rotenone	14.50		24569607
gene20563	ESCO1	NA	UP	ESCO1	114799	Cataract	MESH:D002386		Copper	6.34		15902551
gene20563	ESCO1	NA	UP	ESCO1	114799	Cataract	MESH:D002386		Folic Acid	6.34		11438049
gene6225	FAM169A	NA	UP	FAM169A	26049	Cataract	MESH:D002386		Copper	6.61		15902551
gene6225	FAM169A	NA	UP	FAM169A	26049	Cataract	MESH:D002386		Tretinoin	6.61		17460283
gene15266	FAM91A1	NA	Down	FAM91A1	157769	Cataract	MESH:D002386		Tobacco Smoke Pollution	2.92		29196190
gene13234	FBXO30	NA	UP	FBXO30	84085	Cataract	MESH:D002386		Acetaminophen	12.22		10977129|24114799
gene13234	FBXO30	NA	UP	FBXO30	84085	Cataract	MESH:D002386		Copper	12.22		15902551
gene13234	FBXO30	NA	UP	FBXO30	84085	Cataract	MESH:D002386		Hydrogen Peroxide	12.22		21377462
gene13234	FBXO30	NA	UP	FBXO30	84085	Cataract	MESH:D002386		Tobacco Smoke Pollution	12.22		29196190
gene13182	FBXO44	NA	Down	FBXO44	93611	Cataract	MESH:D002386		Acetaminophen	2.66		10977129|24114799
gene11525	FDX1L	NA	UP	FDX1L	68165	Cataract	MESH:D002386		Acetaminophen	3.15		10977129|24114799
gene14549	FGL1	NA	Down	FGL1	2267	Cataract	MESH:D002386		Acetaminophen	25.42		10977129|24114799
gene14549	FGL1	NA	Down	FGL1	2267	Cataract	MESH:D002386		Folic Acid	25.42		11438049
gene14549	FGL1	NA	Down	FGL1	2267	Cataract	MESH:D002386		naphthalene	25.42		20597648
gene14549	FGL1	NA	Down	FGL1	2267	Cataract	MESH:D002386		Particulate Matter	25.42		27227523
gene14549	FGL1	NA	Down	FGL1	2267	Cataract	MESH:D002386		Polycyclic Aromatic Hydrocarbons	25.42		27227523
gene14549	FGL1	NA	Down	FGL1	2267	Cataract	MESH:D002386		Tobacco Smoke Pollution	25.42		29196190
gene14549	FGL1	NA	Down	FGL1	2267	Cataract	MESH:D002386		Tretinoin	25.42		17460283
gene9359	FGL2	UP	NA	FGL2	10875	Cataract	MESH:D002386		Acetaminophen	5.16		10977129|24114799
gene9359	FGL2	UP	NA	FGL2	10875	Cataract	MESH:D002386		Tobacco Smoke Pollution	5.16		29196190
gene22262	FMO5	UP	NA	FMO5	2330	Cataract	MESH:D002386		Acetaminophen	19.29		10977129|24114799
gene22262	FMO5	UP	NA	FMO5	2330	Cataract	MESH:D002386		Ascorbic Acid	19.29		8698541
gene22262	FMO5	UP	NA	FMO5	2330	Cataract	MESH:D002386		Doxorubicin	19.29		11522636
gene22262	FMO5	UP	NA	FMO5	2330	Cataract	MESH:D002386		Ethanol	19.29		20716509
gene22262	FMO5	UP	NA	FMO5	2330	Cataract	MESH:D002386		Tamoxifen	19.29		11720461|15825209|16288118
gene22262	FMO5	UP	NA	FMO5	2330	Cataract	MESH:D002386		Tobacco Smoke Pollution	19.29		29196190
gene21049	FOXL2	Down	NA	FOXL2	668	Cataract	MESH:D002386		Acetaminophen	10.92		10977129|24114799
gene21049	FOXL2	Down	NA	FOXL2	668	Cataract	MESH:D002386		Tamoxifen	10.92		11720461|15825209|16288118
gene21049	FOXL2	Down	NA	FOXL2	668	Cataract	MESH:D002386		Tretinoin	10.92		17460283
gene14545	FRG1	Down	NA	FRG1	2483	Cataract	MESH:D002386		Copper	7.44		15902551
gene14545	FRG1	Down	NA	FRG1	2483	Cataract	MESH:D002386		Disulfiram	7.44		15003327|17936468
gene10916	FXYD7	NA	Down	FXYD7	53822	Cataract	MESH:D002386		Ethanol	2.85		20716509
gene8851	GARS	NA	UP	GARS	2617	Cataract	MESH:D002386		4-amino-2 6-dinitrotoluene	24.58		14694615
gene8851	GARS	NA	UP	GARS	2617	Cataract	MESH:D002386		Acetaminophen	24.58		10977129|24114799
gene8851	GARS	NA	UP	GARS	2617	Cataract	MESH:D002386		Ascorbic Acid	24.58		8698541
gene8851	GARS	NA	UP	GARS	2617	Cataract	MESH:D002386		Particulate Matter	24.58		27227523
gene8851	GARS	NA	UP	GARS	2617	Cataract	MESH:D002386		Polycyclic Aromatic Hydrocarbons	24.58		27227523
gene8851	GARS	NA	UP	GARS	2617	Cataract	MESH:D002386		Sodium Selenite	24.58		11051603|20067779|22342831|26697995
gene8851	GARS	NA	UP	GARS	2617	Cataract	MESH:D002386		Tretinoin	24.58		17460283
gene7562	GNAI1	NA	UP	GNAI1	2770	Cataract	MESH:D002386		Acetaminophen	24.66		10977129|24114799
gene7562	GNAI1	NA	UP	GNAI1	2770	Cataract	MESH:D002386		Doxorubicin	24.66		11522636
gene7562	GNAI1	NA	UP	GNAI1	2770	Cataract	MESH:D002386		Ethanol	24.66		20716509
gene7562	GNAI1	NA	UP	GNAI1	2770	Cataract	MESH:D002386		Glucose	24.66		21376710
gene7562	GNAI1	NA	UP	GNAI1	2770	Cataract	MESH:D002386		Hydrogen Peroxide	24.66		21377462
gene7562	GNAI1	NA	UP	GNAI1	2770	Cataract	MESH:D002386		Tobacco Smoke Pollution	24.66		29196190
gene7562	GNAI1	NA	UP	GNAI1	2770	Cataract	MESH:D002386		Vitamin A	24.66		11438049
gene10761	GPR88	UP	NA	GPR88	54112	Cataract	MESH:D002386		Acetaminophen	6.27		10977129|24114799
gene10761	GPR88	UP	NA	GPR88	54112	Cataract	MESH:D002386		Ethanol	6.27		20716509
gene8796	GSTM3	NA	UP	GSTM3	2947	Cataract	MESH:D002386		Acetaminophen	37.18		10977129|24114799
gene8796	GSTM3	NA	UP	GSTM3	2947	Cataract	MESH:D002386		Copper	37.18		15902551
gene8796	GSTM3	NA	UP	GSTM3	2947	Cataract	MESH:D002386		Doxorubicin	37.18		11522636
gene8796	GSTM3	NA	UP	GSTM3	2947	Cataract	MESH:D002386		Ethanol	37.18		20716509
gene8796	GSTM3	NA	UP	GSTM3	2947	Cataract	MESH:D002386		Homocysteine	37.18		22964297
gene8796	GSTM3	NA	UP	GSTM3	2947	Cataract	MESH:D002386		Mercury	37.18		20716509
gene8796	GSTM3	NA	UP	GSTM3	2947	Cataract	MESH:D002386		Particulate Matter	37.18		27227523
gene8796	GSTM3	NA	UP	GSTM3	2947	Cataract	MESH:D002386		Polycyclic Aromatic Hydrocarbons	37.18		27227523
gene8796	GSTM3	NA	UP	GSTM3	2947	Cataract	MESH:D002386		Sodium Selenite	37.18		11051603|20067779|22342831|26697995
gene8796	GSTM3	NA	UP	GSTM3	2947	Cataract	MESH:D002386		Streptozocin	37.18		153477|25541468
gene8796	GSTM3	NA	UP	GSTM3	2947	Cataract	MESH:D002386		Tamoxifen	37.18		11720461|15825209|16288118
gene8796	GSTM3	NA	UP	GSTM3	2947	Cataract	MESH:D002386		Tretinoin	37.18		17460283
gene10955	HCST	Down	NA	HCST	10870	Cataract	MESH:D002386		Acetaminophen	11.64		10977129|24114799
gene10955	HCST	Down	NA	HCST	10870	Cataract	MESH:D002386		Folic Acid	11.64		11438049
gene10955	HCST	Down	NA	HCST	10870	Cataract	MESH:D002386		Particulate Matter	11.64		27227523
gene9509	HDDC3	NA	Down	HDDC3	374659	Cataract	MESH:D002386		Acetaminophen	6.42		10977129|24114799
gene9509	HDDC3	NA	Down	HDDC3	374659	Cataract	MESH:D002386		Tamoxifen	6.42		11720461|15825209|16288118
gene22228	HEPHL1	NA	UP	HEPHL1	341208	Cataract	MESH:D002386		Copper	9.15		15902551
gene22228	HEPHL1	NA	UP	HEPHL1	341208	Cataract	MESH:D002386		Hydrogen Peroxide	9.15		21377462
gene3128	HMGB1	Down	NA	HMGB1	3146	Cataract	MESH:D002386		4-amino-2 6-dinitrotoluene	49.73		14694615
gene3128	HMGB1	Down	NA	HMGB1	3146	Cataract	MESH:D002386		Acetaminophen	49.73		10977129|24114799
gene3128	HMGB1	Down	NA	HMGB1	3146	Cataract	MESH:D002386		Adenosine Triphosphate	49.73		15003327
gene3128	HMGB1	Down	NA	HMGB1	3146	Cataract	MESH:D002386		Ascorbic Acid	49.73		8698541
gene3128	HMGB1	Down	NA	HMGB1	3146	Cataract	MESH:D002386		Copper	49.73		15902551
gene3128	HMGB1	Down	NA	HMGB1	3146	Cataract	MESH:D002386		Doxorubicin	49.73		11522636
gene3128	HMGB1	Down	NA	HMGB1	3146	Cataract	MESH:D002386		Ethanol	49.73		20716509
gene3128	HMGB1	Down	NA	HMGB1	3146	Cataract	MESH:D002386		Glucose	49.73		21376710
gene3128	HMGB1	Down	NA	HMGB1	3146	Cataract	MESH:D002386		Hydrogen Peroxide	49.73		21377462
gene3128	HMGB1	Down	NA	HMGB1	3146	Cataract	MESH:D002386		Melatonin	49.73		21441606
gene3128	HMGB1	Down	NA	HMGB1	3146	Cataract	MESH:D002386		naphthalene	49.73		20597648
gene3128	HMGB1	Down	NA	HMGB1	3146	Cataract	MESH:D002386		Particulate Matter	49.73		27227523
gene3128	HMGB1	Down	NA	HMGB1	3146	Cataract	MESH:D002386		protocatechualdehyde	49.73		17597607
gene3128	HMGB1	Down	NA	HMGB1	3146	Cataract	MESH:D002386		Simvastatin	49.73		12518039
gene3128	HMGB1	Down	NA	HMGB1	3146	Cataract	MESH:D002386		Streptozocin	49.73		153477|25541468
gene5702	HOXB7	NA	Down	HOXB7	3217	Cataract	MESH:D002386		Tretinoin	2.80		17460283
gene14058	HOXC6	NA	Down	HOXC6	3223	Cataract	MESH:D002386		Tretinoin	2.68		17460283
gene21475	HOXD12	UP	NA	HOXD12	3238	Cataract	MESH:D002386		Acetaminophen	8.10		10977129|24114799
gene21475	HOXD12	UP	NA	HOXD12	3238	Cataract	MESH:D002386		Tretinoin	8.10		17460283
gene17497	IGSF6	UP	NA	IGSF6	10261	Cataract	MESH:D002386		Acetaminophen	14.51		10977129|24114799
gene17497	IGSF6	UP	NA	IGSF6	10261	Cataract	MESH:D002386		Folic Acid	14.51		11438049
gene17497	IGSF6	UP	NA	IGSF6	10261	Cataract	MESH:D002386		Streptozocin	14.51		153477|25541468
gene17497	IGSF6	UP	NA	IGSF6	10261	Cataract	MESH:D002386		Tobacco Smoke Pollution	14.51		29196190
gene442	IK	NA	Down	IK	3550	Cataract	MESH:D002386		Acetaminophen	6.12		10977129|24114799
gene442	IK	NA	Down	IK	3550	Cataract	MESH:D002386		Hydrogen Peroxide	6.12		21377462
gene7198	INPP1	NA	Down	INPP1	3628	Cataract	MESH:D002386		Acetaminophen	5.65		10977129|24114799
gene7198	INPP1	NA	Down	INPP1	3628	Cataract	MESH:D002386		Tretinoin	5.65		17460283
gene13275	INSM2	NA	Down	INSM2	84684	Cataract	MESH:D002386		Folic Acid	7.19		11438049
gene13275	INSM2	NA	Down	INSM2	84684	Cataract	MESH:D002386		Tretinoin	7.19		17460283
gene21485	ITM2A	Down	NA	ITM2A	9452	Cataract	MESH:D002386		Acetaminophen	13.78		10977129|24114799
gene21485	ITM2A	Down	NA	ITM2A	9452	Cataract	MESH:D002386		Doxorubicin	13.78		11522636
gene21485	ITM2A	Down	NA	ITM2A	9452	Cataract	MESH:D002386		Methamphetamine	13.78		19464935
gene21485	ITM2A	Down	NA	ITM2A	9452	Cataract	MESH:D002386		Tretinoin	13.78		17460283
gene694	KIAA1143	NA	UP	KIAA1143	57456	Cataract	MESH:D002386		Acetaminophen	2.75		10977129|24114799
gene6309	KIF20B	NA	UP	KIF20B	9585	Cataract	MESH:D002386		Acetaminophen	12.18		10977129|24114799
gene6309	KIF20B	NA	UP	KIF20B	9585	Cataract	MESH:D002386		Hydrogen Peroxide	12.18		21377462
gene6309	KIF20B	NA	UP	KIF20B	9585	Cataract	MESH:D002386		Particulate Matter	12.18		27227523
gene6309	KIF20B	NA	UP	KIF20B	9585	Cataract	MESH:D002386		Tretinoin	12.18		17460283
gene16714	KLHL12	NA	UP	KLHL12	59349	Cataract	MESH:D002386		Folic Acid	6.64		11438049
gene16714	KLHL12	NA	UP	KLHL12	59349	Cataract	MESH:D002386		Tretinoin	6.64		17460283
gene22564	KLK10	Down	NA	KLK10	5655	Cataract	MESH:D002386		Particulate Matter	10.62		27227523
gene22564	KLK10	Down	NA	KLK10	5655	Cataract	MESH:D002386		Tobacco Smoke Pollution	10.62		29196190
gene22564	KLK10	Down	NA	KLK10	5655	Cataract	MESH:D002386		Tretinoin	10.62		17460283
gene9820	LMBRD1	NA	UP	LMBRD1	55788	Cataract	MESH:D002386		Acetaminophen	6.16		10977129|24114799
gene9820	LMBRD1	NA	UP	LMBRD1	55788	Cataract	MESH:D002386		Tretinoin	6.16		17460283
gene8524	LMOD2	NA	UP	LMOD2	442721	Cataract	MESH:D002386		Tobacco Smoke Pollution	3.16		29196190
gene8432	LOX	NA	UP	LOX	4015	Cataract	MESH:D002386		Acetaminophen	47.86		10977129|24114799
gene8432	LOX	NA	UP	LOX	4015	Cataract	MESH:D002386		Amiodarone	47.86		10172409
gene8432	LOX	NA	UP	LOX	4015	Cataract	MESH:D002386		ciglitazone	47.86		22193206
gene8432	LOX	NA	UP	LOX	4015	Cataract	MESH:D002386		Copper	47.86		15902551
gene8432	LOX	NA	UP	LOX	4015	Cataract	MESH:D002386		Deferoxamine	47.86		2519168
gene8432	LOX	NA	UP	LOX	4015	Cataract	MESH:D002386		Disulfiram	47.86		15003327|17936468
gene8432	LOX	NA	UP	LOX	4015	Cataract	MESH:D002386		Doxorubicin	47.86		11522636
gene8432	LOX	NA	UP	LOX	4015	Cataract	MESH:D002386		Ethanol	47.86		20716509
gene8432	LOX	NA	UP	LOX	4015	Cataract	MESH:D002386		Folic Acid	47.86		11438049
gene8432	LOX	NA	UP	LOX	4015	Cataract	MESH:D002386		Hydrogen Peroxide	47.86		21377462
gene8432	LOX	NA	UP	LOX	4015	Cataract	MESH:D002386		naphthalene	47.86		20597648
gene8432	LOX	NA	UP	LOX	4015	Cataract	MESH:D002386		Simvastatin	47.86		12518039
gene8432	LOX	NA	UP	LOX	4015	Cataract	MESH:D002386		Tobacco Smoke Pollution	47.86		29196190
gene8432	LOX	NA	UP	LOX	4015	Cataract	MESH:D002386		Tretinoin	47.86		17460283
gene24004	LPL	UP	NA	LPL	4023	Cataract	MESH:D002386		Acetaminophen	40.03		10977129|24114799
gene24004	LPL	UP	NA	LPL	4023	Cataract	MESH:D002386		Adenosine Triphosphate	40.03		15003327
gene24004	LPL	UP	NA	LPL	4023	Cataract	MESH:D002386		Copper	40.03		15902551
gene24004	LPL	UP	NA	LPL	4023	Cataract	MESH:D002386		Ethanol	40.03		20716509
gene24004	LPL	UP	NA	LPL	4023	Cataract	MESH:D002386		Folic Acid	40.03		11438049
gene24004	LPL	UP	NA	LPL	4023	Cataract	MESH:D002386		Glucose	40.03		21376710
gene24004	LPL	UP	NA	LPL	4023	Cataract	MESH:D002386		Hydrogen Peroxide	40.03		21377462
gene24004	LPL	UP	NA	LPL	4023	Cataract	MESH:D002386		Melatonin	40.03		21441606
gene24004	LPL	UP	NA	LPL	4023	Cataract	MESH:D002386		Rotenone	40.03		24569607
gene24004	LPL	UP	NA	LPL	4023	Cataract	MESH:D002386		Simvastatin	40.03		12518039
gene24004	LPL	UP	NA	LPL	4023	Cataract	MESH:D002386		Streptozocin	40.03		153477|25541468
gene24004	LPL	UP	NA	LPL	4023	Cataract	MESH:D002386		Tamoxifen	40.03		11720461|15825209|16288118
gene24004	LPL	UP	NA	LPL	4023	Cataract	MESH:D002386		Tobacco Smoke Pollution	40.03		29196190
gene24004	LPL	UP	NA	LPL	4023	Cataract	MESH:D002386		Tretinoin	40.03		17460283
gene17223	LRRK2	NA	UP	LRRK2	120892	Cataract	MESH:D002386		Acetaminophen	13.64		10977129|24114799
gene17223	LRRK2	NA	UP	LRRK2	120892	Cataract	MESH:D002386		Adenosine Triphosphate	13.64		15003327
gene17223	LRRK2	NA	UP	LRRK2	120892	Cataract	MESH:D002386		Hydrogen Peroxide	13.64		21377462
gene17223	LRRK2	NA	UP	LRRK2	120892	Cataract	MESH:D002386		Rotenone	13.64		24569607
gene17409	LUC7L3	NA	UP	LUC7L3	51747	Cataract	MESH:D002386		Tobacco Smoke Pollution	2.63		29196190
gene24358	MAGEH1	Down	NA	MAGEH1	28986	Cataract	MESH:D002386		Tretinoin	2.60		17460283
gene14610	MAPK6	NA	UP	MAPK6	5597	Cataract	MESH:D002386		Acetaminophen	9.05		10977129|24114799
gene14610	MAPK6	NA	UP	MAPK6	5597	Cataract	MESH:D002386		Hydrogen Peroxide	9.05		21377462
gene14610	MAPK6	NA	UP	MAPK6	5597	Cataract	MESH:D002386		Particulate Matter	9.05		27227523
gene22225	MED17	NA	UP	MED17	9440	Cataract	MESH:D002386		Hydrogen Peroxide	2.81		21377462
gene13542	MED23	NA	UP	MED23	9439	Cataract	MESH:D002386		Acetaminophen	2.49		10977129|24114799
gene12522	MFSD8	NA	UP	MFSD8	256471	Cataract	MESH:D002386		Acetaminophen	2.53		10977129|24114799
gene4646	MIP	NA	UP	MIP	4284	Cataract	MESH:D002386	marker/mechanism				10802646
gene4646	MIP	NA	UP	MIP	4284	Cataract	MESH:D002386		Acetaminophen	10.69		10977129|24114799
gene4646	MIP	NA	UP	MIP	4284	Cataract	MESH:D002386		Ethanol	10.69		20716509
gene4646	MIP	NA	UP	MIP	4284	Cataract	MESH:D002386		Tretinoin	10.69		17460283
gene4646	MIP	NA	UP	MIP	4284	CATARACT 15 MULTIPLE TYPES	OMIM:615274	marker/mechanism			615274
gene9671	MMGT1	Down	NA	MMGT1	93380	Cataract	MESH:D002386		Acetaminophen	6.43		10977129|24114799
gene9671	MMGT1	Down	NA	MMGT1	93380	Cataract	MESH:D002386		Folic Acid	6.43		11438049
gene6891	MPHOSPH6	NA	UP	MPHOSPH6	10200	Cataract	MESH:D002386		Acetaminophen	10.14		10977129|24114799
gene6891	MPHOSPH6	NA	UP	MPHOSPH6	10200	Cataract	MESH:D002386		Folic Acid	10.14		11438049
gene6891	MPHOSPH6	NA	UP	MPHOSPH6	10200	Cataract	MESH:D002386		Hydrogen Peroxide	10.14		21377462
gene22641	MRPL20	NA	Down	MRPL20	55052	Cataract	MESH:D002386		Acetaminophen	10.37		10977129|24114799
gene22641	MRPL20	NA	Down	MRPL20	55052	Cataract	MESH:D002386		Hydrogen Peroxide	10.37		21377462
gene22641	MRPL20	NA	Down	MRPL20	55052	Cataract	MESH:D002386		Sodium Selenite	10.37		11051603|20067779|22342831|26697995
gene19144	MSMO1	NA	Down	MSMO1	6307	Cataract	MESH:D002386		Acetaminophen	22.96		10977129|24114799
gene19144	MSMO1	NA	Down	MSMO1	6307	Cataract	MESH:D002386		Amiodarone	22.96		10172409
gene19144	MSMO1	NA	Down	MSMO1	6307	Cataract	MESH:D002386		Copper	22.96		15902551
gene19144	MSMO1	NA	Down	MSMO1	6307	Cataract	MESH:D002386		Ethanol	22.96		20716509
gene19144	MSMO1	NA	Down	MSMO1	6307	Cataract	MESH:D002386		Folic Acid	22.96		11438049
gene19144	MSMO1	NA	Down	MSMO1	6307	Cataract	MESH:D002386		Hydrogen Peroxide	22.96		21377462
gene19144	MSMO1	NA	Down	MSMO1	6307	Cataract	MESH:D002386		Tamoxifen	22.96		11720461|15825209|16288118
gene19144	MSMO1	NA	Down	MSMO1	6307	Cataract	MESH:D002386		Tretinoin	22.96		17460283
gene4412	MUC21	UP	NA	MUC21	394263	Cataract	MESH:D002386		Acetaminophen	3.23		10977129|24114799
gene3969	MUT	NA	Down	MUT	4594	Cataract	MESH:D002386		Acetaminophen	13.35		10977129|24114799
gene3969	MUT	NA	Down	MUT	4594	Cataract	MESH:D002386		Amiodarone	13.35		10172409
gene3969	MUT	NA	Down	MUT	4594	Cataract	MESH:D002386		Doxorubicin	13.35		11522636
gene3969	MUT	NA	Down	MUT	4594	Cataract	MESH:D002386		Hydrogen Peroxide	13.35		21377462
gene5115	MYBL1	NA	UP	MYBL1	4603	Cataract	MESH:D002386		Acetaminophen	8.64		10977129|24114799
gene5115	MYBL1	NA	UP	MYBL1	4603	Cataract	MESH:D002386		Sodium Selenite	8.64		11051603|20067779|22342831|26697995
gene5115	MYBL1	NA	UP	MYBL1	4603	Cataract	MESH:D002386		Tretinoin	8.64		17460283
gene7509	N4BP2L2	NA	UP	N4BP2L2	10443	Cataract	MESH:D002386		Acetaminophen	13.82		10977129|24114799
gene7509	N4BP2L2	NA	UP	N4BP2L2	10443	Cataract	MESH:D002386		Copper	13.82		15902551
gene7509	N4BP2L2	NA	UP	N4BP2L2	10443	Cataract	MESH:D002386		Hydrogen Peroxide	13.82		21377462
gene7509	N4BP2L2	NA	UP	N4BP2L2	10443	Cataract	MESH:D002386		Tretinoin	13.82		17460283
gene10329	NDUFA9	NA	UP	NDUFA9	4704	Cataract	MESH:D002386		Acetaminophen	24.14		10977129|24114799
gene10329	NDUFA9	NA	UP	NDUFA9	4704	Cataract	MESH:D002386		Copper	24.14		15902551
gene10329	NDUFA9	NA	UP	NDUFA9	4704	Cataract	MESH:D002386		Doxorubicin	24.14		11522636
gene10329	NDUFA9	NA	UP	NDUFA9	4704	Cataract	MESH:D002386		Particulate Matter	24.14		27227523
gene10329	NDUFA9	NA	UP	NDUFA9	4704	Cataract	MESH:D002386		Rotenone	24.14		24569607
gene10329	NDUFA9	NA	UP	NDUFA9	4704	Cataract	MESH:D002386		Tretinoin	24.14		17460283
gene3068	NEK9	NA	UP	NEK9	91754	Cataract	MESH:D002386		Acetaminophen	10.83		10977129|24114799
gene3068	NEK9	NA	UP	NEK9	91754	Cataract	MESH:D002386		Copper	10.83		15902551
gene3068	NEK9	NA	UP	NEK9	91754	Cataract	MESH:D002386		Glucose	10.83		21376710
gene19229	NFATC2IP	NA	Down	NFATC2IP	84901	Cataract	MESH:D002386		Folic Acid	2.97		11438049
gene5821	NKX2-5	UP	UP	NKX2-5	1482	Cataract	MESH:D002386		Acetaminophen	33.31		10977129|24114799
gene5821	NKX2-5	UP	UP	NKX2-5	1482	Cataract	MESH:D002386		Ascorbic Acid	33.31		8698541
gene5821	NKX2-5	UP	UP	NKX2-5	1482	Cataract	MESH:D002386		Doxorubicin	33.31		11522636
gene5821	NKX2-5	UP	UP	NKX2-5	1482	Cataract	MESH:D002386		Homocysteine	33.31		22964297
gene5821	NKX2-5	UP	UP	NKX2-5	1482	Cataract	MESH:D002386		Hydrogen Peroxide	33.31		21377462
gene5821	NKX2-5	UP	UP	NKX2-5	1482	Cataract	MESH:D002386		Particulate Matter	33.31		27227523
gene5821	NKX2-5	UP	UP	NKX2-5	1482	Cataract	MESH:D002386		Tobacco Smoke Pollution	33.31		29196190
gene5821	NKX2-5	UP	UP	NKX2-5	1482	Cataract	MESH:D002386		Tretinoin	33.31		17460283
gene21551	NONO	NA	Down	NONO	4841	Cataract	MESH:D002386		Doxorubicin	2.89		11522636
gene11677	ODC1	NA	Down	ODC1	4953	Cataract	MESH:D002386		4-amino-2 6-dinitrotoluene	53.59		14694615
gene11677	ODC1	NA	Down	ODC1	4953	Cataract	MESH:D002386		Acetaminophen	53.59		10977129|24114799
gene11677	ODC1	NA	Down	ODC1	4953	Cataract	MESH:D002386		Amiodarone	53.59		10172409
gene11677	ODC1	NA	Down	ODC1	4953	Cataract	MESH:D002386		Copper	53.59		15902551
gene11677	ODC1	NA	Down	ODC1	4953	Cataract	MESH:D002386		Doxorubicin	53.59		11522636
gene11677	ODC1	NA	Down	ODC1	4953	Cataract	MESH:D002386		Ethanol	53.59		20716509
gene11677	ODC1	NA	Down	ODC1	4953	Cataract	MESH:D002386		Folic Acid	53.59		11438049
gene11677	ODC1	NA	Down	ODC1	4953	Cataract	MESH:D002386		Glucose	53.59		21376710
gene11677	ODC1	NA	Down	ODC1	4953	Cataract	MESH:D002386		Hydrogen Peroxide	53.59		21377462
gene11677	ODC1	NA	Down	ODC1	4953	Cataract	MESH:D002386		Mirex	53.59		6723604
gene11677	ODC1	NA	Down	ODC1	4953	Cataract	MESH:D002386		Rotenone	53.59		24569607
gene11677	ODC1	NA	Down	ODC1	4953	Cataract	MESH:D002386		Sodium Selenite	53.59		11051603|20067779|22342831|26697995
gene11677	ODC1	NA	Down	ODC1	4953	Cataract	MESH:D002386		Tamoxifen	53.59		11720461|15825209|16288118
gene11677	ODC1	NA	Down	ODC1	4953	Cataract	MESH:D002386		Tobacco Smoke Pollution	53.59		29196190
gene11677	ODC1	NA	Down	ODC1	4953	Cataract	MESH:D002386		Tretinoin	53.59		17460283
gene11677	ODC1	NA	Down	ODC1	4953	Cataract	MESH:D002386		Trinitrotoluene	53.59		14694615|15817613
gene11677	ODC1	NA	Down	ODC1	4953	Cataract	MESH:D002386		Vitamin A	53.59		11438049
gene22408	OGFRL1	NA	UP	OGFRL1	79627	Cataract	MESH:D002386		Acetaminophen	13.86		10977129|24114799
gene22408	OGFRL1	NA	UP	OGFRL1	79627	Cataract	MESH:D002386		Copper	13.86		15902551
gene22408	OGFRL1	NA	UP	OGFRL1	79627	Cataract	MESH:D002386		Methylnitrosourea	13.86		12484553
gene22408	OGFRL1	NA	UP	OGFRL1	79627	Cataract	MESH:D002386		Tretinoin	13.86		17460283
gene5916	OPALIN	NA	UP	OPALIN	93377	Cataract	MESH:D002386		Ethanol	3.20		20716509
gene1425	ORC6	UP	NA	ORC6	23594	Cataract	MESH:D002386		Acetaminophen	24.74		10977129|24114799
gene1425	ORC6	UP	NA	ORC6	23594	Cataract	MESH:D002386		Copper	24.74		15902551
gene1425	ORC6	UP	NA	ORC6	23594	Cataract	MESH:D002386		Doxorubicin	24.74		11522636
gene1425	ORC6	UP	NA	ORC6	23594	Cataract	MESH:D002386		Glucose	24.74		21376710
gene1425	ORC6	UP	NA	ORC6	23594	Cataract	MESH:D002386		Particulate Matter	24.74		27227523
gene1425	ORC6	UP	NA	ORC6	23594	Cataract	MESH:D002386		Polycyclic Aromatic Hydrocarbons	24.74		27227523
gene1425	ORC6	UP	NA	ORC6	23594	Cataract	MESH:D002386		Tretinoin	24.74		17460283
gene6377	OSTM1	NA	UP	OSTM1	28962	Cataract	MESH:D002386		Acetaminophen	10.38		10977129|24114799
gene6377	OSTM1	NA	UP	OSTM1	28962	Cataract	MESH:D002386		Doxorubicin	10.38		11522636
gene6377	OSTM1	NA	UP	OSTM1	28962	Cataract	MESH:D002386		Tretinoin	10.38		17460283
gene5079	P2RY13	UP	NA	P2RY13	53829	Cataract	MESH:D002386		Adenosine Triphosphate	7.70		15003327
gene5079	P2RY13	UP	NA	P2RY13	53829	Cataract	MESH:D002386		Hydrogen Peroxide	7.70		21377462
gene23961	PBDC1	Down	Down	PBDC1	51260	Cataract	MESH:D002386		Acetaminophen	11.51		10977129|24114799
gene23961	PBDC1	Down	Down	PBDC1	51260	Cataract	MESH:D002386		Particulate Matter	11.51		27227523
gene23961	PBDC1	Down	Down	PBDC1	51260	Cataract	MESH:D002386		Polycyclic Aromatic Hydrocarbons	11.51		27227523
gene16857	PCTP	NA	Down	PCTP	58488	Cataract	MESH:D002386		Acetaminophen	12.61		10977129|24114799
gene16857	PCTP	NA	Down	PCTP	58488	Cataract	MESH:D002386		Amiodarone	12.61		10172409
gene16857	PCTP	NA	Down	PCTP	58488	Cataract	MESH:D002386		Folic Acid	12.61		11438049
gene16857	PCTP	NA	Down	PCTP	58488	Cataract	MESH:D002386		Tamoxifen	12.61		11720461|15825209|16288118
gene24513	PDK1	NA	UP	PDK1	5163	Cataract	MESH:D002386		Acetaminophen	36.74		10977129|24114799
gene24513	PDK1	NA	UP	PDK1	5163	Cataract	MESH:D002386		Adenosine Triphosphate	36.74		15003327
gene24513	PDK1	NA	UP	PDK1	5163	Cataract	MESH:D002386		Copper	36.74		15902551
gene24513	PDK1	NA	UP	PDK1	5163	Cataract	MESH:D002386		Deferoxamine	36.74		2519168
gene24513	PDK1	NA	UP	PDK1	5163	Cataract	MESH:D002386		Doxorubicin	36.74		11522636
gene24513	PDK1	NA	UP	PDK1	5163	Cataract	MESH:D002386		Glucose	36.74		21376710
gene24513	PDK1	NA	UP	PDK1	5163	Cataract	MESH:D002386		Hydrogen Peroxide	36.74		21377462
gene24513	PDK1	NA	UP	PDK1	5163	Cataract	MESH:D002386		Methylnitrosourea	36.74		12484553
gene24513	PDK1	NA	UP	PDK1	5163	Cataract	MESH:D002386		Rotenone	36.74		24569607
gene24513	PDK1	NA	UP	PDK1	5163	Cataract	MESH:D002386		Streptozocin	36.74		153477|25541468
gene24513	PDK1	NA	UP	PDK1	5163	Cataract	MESH:D002386		Tretinoin	36.74		17460283
gene14033	PDLIM3	NA	UP	PDLIM3	27295	Cataract	MESH:D002386		Doxorubicin	9.54		11522636
gene14033	PDLIM3	NA	UP	PDLIM3	27295	Cataract	MESH:D002386		Folic Acid	9.54		11438049
gene14033	PDLIM3	NA	UP	PDLIM3	27295	Cataract	MESH:D002386		Tamoxifen	9.54		11720461|15825209|16288118
gene23019	PDP1	NA	UP	PDP1	54704	Cataract	MESH:D002386		Acetaminophen	26.08		10977129|24114799
gene23019	PDP1	NA	UP	PDP1	54704	Cataract	MESH:D002386		Copper	26.08		15902551
gene23019	PDP1	NA	UP	PDP1	54704	Cataract	MESH:D002386		Folic Acid	26.08		11438049
gene23019	PDP1	NA	UP	PDP1	54704	Cataract	MESH:D002386		Glucose	26.08		21376710
gene23019	PDP1	NA	UP	PDP1	54704	Cataract	MESH:D002386		Hydrogen Peroxide	26.08		21377462
gene23019	PDP1	NA	UP	PDP1	54704	Cataract	MESH:D002386		Methamphetamine	26.08		19464935
gene23019	PDP1	NA	UP	PDP1	54704	Cataract	MESH:D002386		Tamoxifen	26.08		11720461|15825209|16288118
gene3820	PGM2L1	NA	Down	PGM2L1	283209	Cataract	MESH:D002386		Acetaminophen	9.41		10977129|24114799
gene3820	PGM2L1	NA	Down	PGM2L1	283209	Cataract	MESH:D002386		Folic Acid	9.41		11438049
gene3820	PGM2L1	NA	Down	PGM2L1	283209	Cataract	MESH:D002386		Tretinoin	9.41		17460283
gene22794	PINX1	NA	UP	PINX1	54984	Cataract	MESH:D002386		Hydrogen Peroxide	6.93		21377462
gene22794	PINX1	NA	UP	PINX1	54984	Cataract	MESH:D002386		Methylnitrosourea	6.93		12484553
gene18167	PLEKHF2	UP	NA	PLEKHF2	79666	Cataract	MESH:D002386		Acetaminophen	2.20		10977129|24114799
gene16559	PNO1	UP	NA	PNO1	56902	Cataract	MESH:D002386		Tretinoin	2.57		17460283
gene2007	PPRC1	NA	UP	PPRC1	23082	Cataract	MESH:D002386		Acetaminophen	24.82		10977129|24114799
gene2007	PPRC1	NA	UP	PPRC1	23082	Cataract	MESH:D002386		Ascorbic Acid	24.82		8698541
gene2007	PPRC1	NA	UP	PPRC1	23082	Cataract	MESH:D002386		Folic Acid	24.82		11438049
gene2007	PPRC1	NA	UP	PPRC1	23082	Cataract	MESH:D002386		Hydrogen Peroxide	24.82		21377462
gene2007	PPRC1	NA	UP	PPRC1	23082	Cataract	MESH:D002386		Mercury	24.82		20716509
gene2007	PPRC1	NA	UP	PPRC1	23082	Cataract	MESH:D002386		Sodium Selenite	24.82		11051603|20067779|22342831|26697995
gene2007	PPRC1	NA	UP	PPRC1	23082	Cataract	MESH:D002386		Tretinoin	24.82		17460283
gene12983	PSMD10	NA	Down	PSMD10	5716	Cataract	MESH:D002386		Doxorubicin	7.17		11522636
gene12983	PSMD10	NA	Down	PSMD10	5716	Cataract	MESH:D002386		Tamoxifen	7.17		11720461|15825209|16288118
gene12573	PTMS	NA	Down	PTMS	5763	Cataract	MESH:D002386		Amiodarone	16.68		10172409
gene12573	PTMS	NA	Down	PTMS	5763	Cataract	MESH:D002386		Hydrogen Peroxide	16.68		21377462
gene12573	PTMS	NA	Down	PTMS	5763	Cataract	MESH:D002386		Particulate Matter	16.68		27227523
gene12573	PTMS	NA	Down	PTMS	5763	Cataract	MESH:D002386		Polycyclic Aromatic Hydrocarbons	16.68		27227523
gene12573	PTMS	NA	Down	PTMS	5763	Cataract	MESH:D002386		Tamoxifen	16.68		11720461|15825209|16288118
gene13441	PYGO1	NA	Down	PYGO1	26108	Cataract	MESH:D002386		Amiodarone	16.71		10172409
gene13441	PYGO1	NA	Down	PYGO1	26108	Cataract	MESH:D002386		Folic Acid	16.71		11438049
gene13441	PYGO1	NA	Down	PYGO1	26108	Cataract	MESH:D002386		Tamoxifen	16.71		11720461|15825209|16288118
gene13441	PYGO1	NA	Down	PYGO1	26108	Cataract	MESH:D002386		Tretinoin	16.71		17460283
gene20509	RBM15	NA	UP	RBM15	64783	Cataract	MESH:D002386		Acetaminophen	20.11		10977129|24114799
gene20509	RBM15	NA	UP	RBM15	64783	Cataract	MESH:D002386		Folic Acid	20.11		11438049
gene20509	RBM15	NA	UP	RBM15	64783	Cataract	MESH:D002386		Glucose	20.11		21376710
gene20509	RBM15	NA	UP	RBM15	64783	Cataract	MESH:D002386		Hydrogen Peroxide	20.11		21377462
gene20509	RBM15	NA	UP	RBM15	64783	Cataract	MESH:D002386		Tobacco Smoke Pollution	20.11		29196190
gene8924	RFX5	NA	Down	RFX5	5993	Cataract	MESH:D002386		Acetaminophen	6.00		10977129|24114799
gene8924	RFX5	NA	Down	RFX5	5993	Cataract	MESH:D002386		Sodium Selenite	6.00		11051603|20067779|22342831|26697995
gene4484	RGCC	NA	UP	RGCC	28984	Cataract	MESH:D002386		Acetaminophen	31.94		10977129|24114799
gene4484	RGCC	NA	UP	RGCC	28984	Cataract	MESH:D002386		Copper	31.94		15902551
gene4484	RGCC	NA	UP	RGCC	28984	Cataract	MESH:D002386		Disulfiram	31.94		15003327|17936468
gene4484	RGCC	NA	UP	RGCC	28984	Cataract	MESH:D002386		Doxorubicin	31.94		11522636
gene4484	RGCC	NA	UP	RGCC	28984	Cataract	MESH:D002386		Ethanol	31.94		20716509
gene4484	RGCC	NA	UP	RGCC	28984	Cataract	MESH:D002386		Hydrogen Peroxide	31.94		21377462
gene4484	RGCC	NA	UP	RGCC	28984	Cataract	MESH:D002386		Particulate Matter	31.94		27227523
gene4484	RGCC	NA	UP	RGCC	28984	Cataract	MESH:D002386		Polycyclic Aromatic Hydrocarbons	31.94		27227523
gene4484	RGCC	NA	UP	RGCC	28984	Cataract	MESH:D002386		Tobacco Smoke Pollution	31.94		29196190
gene19027	RHEBL1	NA	Down	RHEBL1	121268	Cataract	MESH:D002386		Acetaminophen	10.29		10977129|24114799
gene19027	RHEBL1	NA	Down	RHEBL1	121268	Cataract	MESH:D002386		Amiodarone	10.29		10172409
gene19027	RHEBL1	NA	Down	RHEBL1	121268	Cataract	MESH:D002386		Folic Acid	10.29		11438049
gene12369	RPL8	Down	NA	RPL8	6132	Cataract	MESH:D002386		Acetaminophen	13.92		10977129|24114799
gene12369	RPL8	Down	NA	RPL8	6132	Cataract	MESH:D002386		Copper	13.92		15902551
gene12369	RPL8	Down	NA	RPL8	6132	Cataract	MESH:D002386		Doxorubicin	13.92		11522636
gene12369	RPL8	Down	NA	RPL8	6132	Cataract	MESH:D002386		Sodium Selenite	13.92		11051603|20067779|22342831|26697995
gene21912	RPS7	NA	UP	RPS7	6201	Cataract	MESH:D002386		Acetaminophen	31.12		10977129|24114799
gene21912	RPS7	NA	UP	RPS7	6201	Cataract	MESH:D002386		Copper	31.12		15902551
gene21912	RPS7	NA	UP	RPS7	6201	Cataract	MESH:D002386		Disulfiram	31.12		15003327|17936468
gene21912	RPS7	NA	UP	RPS7	6201	Cataract	MESH:D002386		Folic Acid	31.12		11438049
gene21912	RPS7	NA	UP	RPS7	6201	Cataract	MESH:D002386		Glucose	31.12		21376710
gene21912	RPS7	NA	UP	RPS7	6201	Cataract	MESH:D002386		Sodium Selenite	31.12		11051603|20067779|22342831|26697995
gene21912	RPS7	NA	UP	RPS7	6201	Cataract	MESH:D002386		Tobacco Smoke Pollution	31.12		29196190
gene21912	RPS7	NA	UP	RPS7	6201	Cataract	MESH:D002386		Tretinoin	31.12		17460283
gene12913	S100A1	NA	UP	S100A1	6271	Cataract	MESH:D002386		Acetaminophen	22.54		10977129|24114799
gene12913	S100A1	NA	UP	S100A1	6271	Cataract	MESH:D002386		Hydrogen Peroxide	22.54		21377462
gene12913	S100A1	NA	UP	S100A1	6271	Cataract	MESH:D002386		Rotenone	22.54		24569607
gene12913	S100A1	NA	UP	S100A1	6271	Cataract	MESH:D002386		Tamoxifen	22.54		11720461|15825209|16288118
gene12913	S100A1	NA	UP	S100A1	6271	Cataract	MESH:D002386		Tobacco Smoke Pollution	22.54		29196190
gene12913	S100A1	NA	UP	S100A1	6271	Cataract	MESH:D002386		Tretinoin	22.54		17460283
gene19794	SCGB3A1	NA	UP	SCGB3A1	92304	Cataract	MESH:D002386		naphthalene	7.43		20597648
gene19794	SCGB3A1	NA	UP	SCGB3A1	92304	Cataract	MESH:D002386		Tobacco Smoke Pollution	7.43		29196190
gene18623	SCN3A	NA	UP	SCN3A	6328	Cataract	MESH:D002386		Folic Acid	6.01		11438049
gene18623	SCN3A	NA	UP	SCN3A	6328	Cataract	MESH:D002386		Tobacco Smoke Pollution	6.01		29196190
gene17170	SEPT14	NA	UP	SEPT14	346288	Cataract	MESH:D002386		Acetaminophen	2.98		10977129|24114799
gene22580	SERPINA7	Down	NA	SERPINA7	6906	Cataract	MESH:D002386		Acetaminophen	15.06		10977129|24114799
gene22580	SERPINA7	Down	NA	SERPINA7	6906	Cataract	MESH:D002386		Copper	15.06		15902551
gene22580	SERPINA7	Down	NA	SERPINA7	6906	Cataract	MESH:D002386		Ethanol	15.06		20716509
gene22580	SERPINA7	Down	NA	SERPINA7	6906	Cataract	MESH:D002386		Streptozocin	15.06		153477|25541468
gene22580	SERPINA7	Down	NA	SERPINA7	6906	Cataract	MESH:D002386		Tamoxifen	15.06		11720461|15825209|16288118
gene14425	SERTAD1	Down	NA	SERTAD1	29950	Cataract	MESH:D002386		Acetaminophen	24.12		10977129|24114799
gene14425	SERTAD1	Down	NA	SERTAD1	29950	Cataract	MESH:D002386		Copper	24.12		15902551
gene14425	SERTAD1	Down	NA	SERTAD1	29950	Cataract	MESH:D002386		Disulfiram	24.12		15003327|17936468
gene14425	SERTAD1	Down	NA	SERTAD1	29950	Cataract	MESH:D002386		Folic Acid	24.12		11438049
gene14425	SERTAD1	Down	NA	SERTAD1	29950	Cataract	MESH:D002386		Methamphetamine	24.12		19464935
gene14425	SERTAD1	Down	NA	SERTAD1	29950	Cataract	MESH:D002386		Tobacco Smoke Pollution	24.12		29196190
gene14425	SERTAD1	Down	NA	SERTAD1	29950	Cataract	MESH:D002386		Tretinoin	24.12		17460283
gene1862	SIRT1	NA	UP	SIRT1	23411	Cataract	MESH:D002386		Acetaminophen	52.79		10977129|24114799
gene1862	SIRT1	NA	UP	SIRT1	23411	Cataract	MESH:D002386		Adenosine Triphosphate	52.79		15003327
gene1862	SIRT1	NA	UP	SIRT1	23411	Cataract	MESH:D002386		Copper	52.79		15902551
gene1862	SIRT1	NA	UP	SIRT1	23411	Cataract	MESH:D002386		Deferoxamine	52.79		2519168
gene1862	SIRT1	NA	UP	SIRT1	23411	Cataract	MESH:D002386		Disulfiram	52.79		15003327|17936468
gene1862	SIRT1	NA	UP	SIRT1	23411	Cataract	MESH:D002386		Doxorubicin	52.79		11522636
gene1862	SIRT1	NA	UP	SIRT1	23411	Cataract	MESH:D002386		Ethanol	52.79		20716509
gene1862	SIRT1	NA	UP	SIRT1	23411	Cataract	MESH:D002386		Folic Acid	52.79		11438049
gene1862	SIRT1	NA	UP	SIRT1	23411	Cataract	MESH:D002386		Glucose	52.79		21376710
gene1862	SIRT1	NA	UP	SIRT1	23411	Cataract	MESH:D002386		Hydrogen Peroxide	52.79		21377462
gene1862	SIRT1	NA	UP	SIRT1	23411	Cataract	MESH:D002386		Melatonin	52.79		21441606
gene1862	SIRT1	NA	UP	SIRT1	23411	Cataract	MESH:D002386		Methylprednisolone	52.79		9427991
gene1862	SIRT1	NA	UP	SIRT1	23411	Cataract	MESH:D002386		pimagedine	52.79		15003327|17936468
gene1862	SIRT1	NA	UP	SIRT1	23411	Cataract	MESH:D002386		Rotenone	52.79		24569607
gene1862	SIRT1	NA	UP	SIRT1	23411	Cataract	MESH:D002386		Streptozocin	52.79		153477|25541468
gene1862	SIRT1	NA	UP	SIRT1	23411	Cataract	MESH:D002386		Thioctic Acid	52.79		20597648
gene1862	SIRT1	NA	UP	SIRT1	23411	Cataract	MESH:D002386		Tobacco Smoke Pollution	52.79		29196190
gene22438	SLC10A3	NA	Down	SLC10A3	8273	Cataract	MESH:D002386		Acetaminophen	7.78		10977129|24114799
gene22438	SLC10A3	NA	Down	SLC10A3	8273	Cataract	MESH:D002386		naphthalene	7.78		20597648
gene17461	SLC25A20	NA	UP	SLC25A20	788	Cataract	MESH:D002386		Acetaminophen	26.49		10977129|24114799
gene17461	SLC25A20	NA	UP	SLC25A20	788	Cataract	MESH:D002386		Acetylcarnitine	26.49		20067779
gene17461	SLC25A20	NA	UP	SLC25A20	788	Cataract	MESH:D002386		Doxorubicin	26.49		11522636
gene17461	SLC25A20	NA	UP	SLC25A20	788	Cataract	MESH:D002386		Hydrogen Peroxide	26.49		21377462
gene17461	SLC25A20	NA	UP	SLC25A20	788	Cataract	MESH:D002386		Rotenone	26.49		24569607
gene17461	SLC25A20	NA	UP	SLC25A20	788	Cataract	MESH:D002386		Streptozocin	26.49		153477|25541468
gene17461	SLC25A20	NA	UP	SLC25A20	788	Cataract	MESH:D002386		Tobacco Smoke Pollution	26.49		29196190
gene17461	SLC25A20	NA	UP	SLC25A20	788	Cataract	MESH:D002386		Trinitrotoluene	26.49		14694615|15817613
gene13601	SLITRK4	Down	NA	SLITRK4	139065	Cataract	MESH:D002386		Am 580	7.08		17460283
gene13601	SLITRK4	Down	NA	SLITRK4	139065	Cataract	MESH:D002386		Folic Acid	7.08		11438049
gene24124	SMNDC1	UP	NA	SMNDC1	10285	Cataract	MESH:D002386		Acetaminophen	6.80		10977129|24114799
gene24124	SMNDC1	UP	NA	SMNDC1	10285	Cataract	MESH:D002386		Tobacco Smoke Pollution	6.80		29196190
gene987	SNAPC1	NA	UP	SNAPC1	6617	Cataract	MESH:D002386		Doxorubicin	6.60		11522636
gene987	SNAPC1	NA	UP	SNAPC1	6617	Cataract	MESH:D002386		Hydrogen Peroxide	6.60		21377462
gene16982	SOX17	NA	Down	SOX17	64321	Cataract	MESH:D002386		Acetaminophen	19.71		10977129|24114799
gene16982	SOX17	NA	Down	SOX17	64321	Cataract	MESH:D002386		Doxorubicin	19.71		11522636
gene16982	SOX17	NA	Down	SOX17	64321	Cataract	MESH:D002386		Methamphetamine	19.71		19464935
gene16982	SOX17	NA	Down	SOX17	64321	Cataract	MESH:D002386		naphthalene	19.71		20597648
gene16982	SOX17	NA	Down	SOX17	64321	Cataract	MESH:D002386		Tretinoin	19.71		17460283
gene16982	SOX17	NA	Down	SOX17	64321	Cataract	MESH:D002386		Vitamin A	19.71		11438049
gene14716	SOX9	Down	NA	SOX9	6662	Cataract	MESH:D002386		Acetaminophen	28.29		10977129|24114799
gene14716	SOX9	Down	NA	SOX9	6662	Cataract	MESH:D002386		Ascorbic Acid	28.29		8698541
gene14716	SOX9	Down	NA	SOX9	6662	Cataract	MESH:D002386		Copper	28.29		15902551
gene14716	SOX9	Down	NA	SOX9	6662	Cataract	MESH:D002386		Ethanol	28.29		20716509
gene14716	SOX9	Down	NA	SOX9	6662	Cataract	MESH:D002386		Folic Acid	28.29		11438049
gene14716	SOX9	Down	NA	SOX9	6662	Cataract	MESH:D002386		Particulate Matter	28.29		27227523
gene14716	SOX9	Down	NA	SOX9	6662	Cataract	MESH:D002386		Tamoxifen	28.29		11720461|15825209|16288118
gene14716	SOX9	Down	NA	SOX9	6662	Cataract	MESH:D002386		Tretinoin	28.29		17460283
gene14716	SOX9	Down	NA	SOX9	6662	Cataract	MESH:D002386		Vitamin A	28.29		11438049
gene12060	SPAG16	NA	UP	SPAG16	79582	Cataract	MESH:D002386		Acetaminophen	6.86		10977129|24114799
gene12060	SPAG16	NA	UP	SPAG16	79582	Cataract	MESH:D002386		Copper	6.86		15902551
gene8528	SPAM1	NA	Down	SPAM1	6677	Cataract	MESH:D002386		Acetaminophen	2.66		10977129|24114799
gene4091	SPO11	NA	Down	SPO11	23626	Cataract	MESH:D002386		Sodium Selenite	3.68		11051603|20067779|22342831|26697995
gene11440	SPOCK3	NA	UP	SPOCK3	50859	Cataract	MESH:D002386		Tretinoin	2.64		17460283
gene8984	SRD5A3	NA	Down	SRD5A3	79644	Cataract	MESH:D002386		Acetaminophen	9.53		10977129|24114799
gene8984	SRD5A3	NA	Down	SRD5A3	79644	Cataract	MESH:D002386		Folic Acid	9.53		11438049
gene8984	SRD5A3	NA	Down	SRD5A3	79644	Cataract	MESH:D002386		Hydrogen Peroxide	9.53		21377462
gene21241	SRPK3	NA	Down	SRPK3	26576	Cataract	MESH:D002386		Mercury	17.05		20716509
gene21241	SRPK3	NA	Down	SRPK3	26576	Cataract	MESH:D002386		Methamphetamine	17.05		19464935
gene21241	SRPK3	NA	Down	SRPK3	26576	Cataract	MESH:D002386		Tamoxifen	17.05		11720461|15825209|16288118
gene21241	SRPK3	NA	Down	SRPK3	26576	Cataract	MESH:D002386		Tobacco Smoke Pollution	17.05		29196190
gene5466	SSSCA1	Down	NA	SSSCA1	10534	Cataract	MESH:D002386		Acetaminophen	11.06		10977129|24114799
gene5466	SSSCA1	Down	NA	SSSCA1	10534	Cataract	MESH:D002386		Copper	11.06		15902551
gene5466	SSSCA1	Down	NA	SSSCA1	10534	Cataract	MESH:D002386		Tretinoin	11.06		17460283
gene5085	SUCNR1	UP	NA	SUCNR1	56670	Cataract	MESH:D002386		Acetaminophen	5.98		10977129|24114799
gene5085	SUCNR1	UP	NA	SUCNR1	56670	Cataract	MESH:D002386		Tamoxifen	5.98		11720461|15825209|16288118
gene6923	SYP	NA	Down	SYP	6855	Cataract	MESH:D002386		Acetaminophen	47.22		10977129|24114799
gene6923	SYP	NA	Down	SYP	6855	Cataract	MESH:D002386		Copper	47.22		15902551
gene6923	SYP	NA	Down	SYP	6855	Cataract	MESH:D002386		Ethanol	47.22		20716509
gene6923	SYP	NA	Down	SYP	6855	Cataract	MESH:D002386		Folic Acid	47.22		11438049
gene6923	SYP	NA	Down	SYP	6855	Cataract	MESH:D002386		Glucose	47.22		21376710
gene6923	SYP	NA	Down	SYP	6855	Cataract	MESH:D002386		Hydrogen Peroxide	47.22		21377462
gene6923	SYP	NA	Down	SYP	6855	Cataract	MESH:D002386		Melatonin	47.22		21441606
gene6923	SYP	NA	Down	SYP	6855	Cataract	MESH:D002386		Methamphetamine	47.22		19464935
gene6923	SYP	NA	Down	SYP	6855	Cataract	MESH:D002386		Methylnitrosourea	47.22		12484553
gene6923	SYP	NA	Down	SYP	6855	Cataract	MESH:D002386		naphthalene	47.22		20597648
gene6923	SYP	NA	Down	SYP	6855	Cataract	MESH:D002386		Niacin	47.22		11438049
gene6923	SYP	NA	Down	SYP	6855	Cataract	MESH:D002386		Streptozocin	47.22		153477|25541468
gene6923	SYP	NA	Down	SYP	6855	Cataract	MESH:D002386		Tretinoin	47.22		17460283
gene14704	TFB2M	NA	UP	TFB2M	64216	Cataract	MESH:D002386		Acetaminophen	19.75		10977129|24114799
gene14704	TFB2M	NA	UP	TFB2M	64216	Cataract	MESH:D002386		Glucose	19.75		21376710
gene14704	TFB2M	NA	UP	TFB2M	64216	Cataract	MESH:D002386		Hydrogen Peroxide	19.75		21377462
gene14704	TFB2M	NA	UP	TFB2M	64216	Cataract	MESH:D002386		Tobacco Smoke Pollution	19.75		29196190
gene14704	TFB2M	NA	UP	TFB2M	64216	Cataract	MESH:D002386		Tretinoin	19.75		17460283
gene11622	TLX2	NA	Down	TLX2	3196	Cataract	MESH:D002386		Acetaminophen	11.41		10977129|24114799
gene11622	TLX2	NA	Down	TLX2	3196	Cataract	MESH:D002386		Folic Acid	11.41		11438049
gene11622	TLX2	NA	Down	TLX2	3196	Cataract	MESH:D002386		Tretinoin	11.41		17460283
gene16856	TMEM100	NA	UP	TMEM100	55273	Cataract	MESH:D002386		Folic Acid	6.16		11438049
gene16856	TMEM100	NA	UP	TMEM100	55273	Cataract	MESH:D002386		Tretinoin	6.16		17460283
gene703	TMEM158	NA	Down	TMEM158	25907	Cataract	MESH:D002386		Acetaminophen	31.00		10977129|24114799
gene703	TMEM158	NA	Down	TMEM158	25907	Cataract	MESH:D002386		Copper	31.00		15902551
gene703	TMEM158	NA	Down	TMEM158	25907	Cataract	MESH:D002386		Ethanol	31.00		20716509
gene703	TMEM158	NA	Down	TMEM158	25907	Cataract	MESH:D002386		Hydrogen Peroxide	31.00		21377462
gene703	TMEM158	NA	Down	TMEM158	25907	Cataract	MESH:D002386		Particulate Matter	31.00		27227523
gene703	TMEM158	NA	Down	TMEM158	25907	Cataract	MESH:D002386		Polycyclic Aromatic Hydrocarbons	31.00		27227523
gene703	TMEM158	NA	Down	TMEM158	25907	Cataract	MESH:D002386		Tamoxifen	31.00		11720461|15825209|16288118
gene703	TMEM158	NA	Down	TMEM158	25907	Cataract	MESH:D002386		Tretinoin	31.00		17460283
gene17999	TOP2B	NA	UP	TOP2B	7155	Cataract	MESH:D002386		Acetaminophen	24.66		10977129|24114799
gene17999	TOP2B	NA	UP	TOP2B	7155	Cataract	MESH:D002386		Adenosine Triphosphate	24.66		15003327
gene17999	TOP2B	NA	UP	TOP2B	7155	Cataract	MESH:D002386		Disulfiram	24.66		15003327|17936468
gene17999	TOP2B	NA	UP	TOP2B	7155	Cataract	MESH:D002386		Doxorubicin	24.66		11522636
gene17999	TOP2B	NA	UP	TOP2B	7155	Cataract	MESH:D002386		Homocysteine	24.66		22964297
gene17999	TOP2B	NA	UP	TOP2B	7155	Cataract	MESH:D002386		Tobacco Smoke Pollution	24.66		29196190
gene17999	TOP2B	NA	UP	TOP2B	7155	Cataract	MESH:D002386		Tretinoin	24.66		17460283
gene1943	TP53I3	NA	UP	TP53I3	9540	Cataract	MESH:D002386		Acetaminophen	29.51		10977129|24114799
gene1943	TP53I3	NA	UP	TP53I3	9540	Cataract	MESH:D002386		Amifostine	29.51		11522636
gene1943	TP53I3	NA	UP	TP53I3	9540	Cataract	MESH:D002386		Doxorubicin	29.51		11522636
gene1943	TP53I3	NA	UP	TP53I3	9540	Cataract	MESH:D002386		Folic Acid	29.51		11438049
gene1943	TP53I3	NA	UP	TP53I3	9540	Cataract	MESH:D002386		Luteolin	29.51		22342831
gene1943	TP53I3	NA	UP	TP53I3	9540	Cataract	MESH:D002386		Mitomycin	29.51		1454338
gene1943	TP53I3	NA	UP	TP53I3	9540	Cataract	MESH:D002386		Tobacco Smoke Pollution	29.51		29196190
gene1943	TP53I3	NA	UP	TP53I3	9540	Cataract	MESH:D002386		Tretinoin	29.51		17460283
gene11468	TRA2A	NA	UP	TRA2A	29896	Cataract	MESH:D002386		Acetaminophen	17.54		10977129|24114799
gene11468	TRA2A	NA	UP	TRA2A	29896	Cataract	MESH:D002386		Ethanol	17.54		20716509
gene11468	TRA2A	NA	UP	TRA2A	29896	Cataract	MESH:D002386		Folic Acid	17.54		11438049
gene11468	TRA2A	NA	UP	TRA2A	29896	Cataract	MESH:D002386		Glucose	17.54		21376710
gene11468	TRA2A	NA	UP	TRA2A	29896	Cataract	MESH:D002386		Rotenone	17.54		24569607
gene21147	TSTD1	UP	NA	TSTD1	100131187	Cataract	MESH:D002386		Acetaminophen	6.63		10977129|24114799
gene21147	TSTD1	UP	NA	TSTD1	100131187	Cataract	MESH:D002386		Amiodarone	6.63		10172409
gene13916	TUBD1	NA	UP	TUBD1	51174	Cataract	MESH:D002386		Acetaminophen	11.13		10977129|24114799
gene13916	TUBD1	NA	UP	TUBD1	51174	Cataract	MESH:D002386		Hydrogen Peroxide	11.13		21377462
gene13916	TUBD1	NA	UP	TUBD1	51174	Cataract	MESH:D002386		Rotenone	11.13		24569607
gene9952	TXLNG	NA	UP	TXLNG	55787	Cataract	MESH:D002386		Copper	7.16		15902551
gene9952	TXLNG	NA	UP	TXLNG	55787	Cataract	MESH:D002386		Hydrogen Peroxide	7.16		21377462
gene20189	UBE2C	Down	NA	UBE2C	11065	Cataract	MESH:D002386		Acetaminophen	45.51		10977129|24114799
gene20189	UBE2C	Down	NA	UBE2C	11065	Cataract	MESH:D002386		Copper	45.51		15902551
gene20189	UBE2C	Down	NA	UBE2C	11065	Cataract	MESH:D002386		Doxorubicin	45.51		11522636
gene20189	UBE2C	Down	NA	UBE2C	11065	Cataract	MESH:D002386		Folic Acid	45.51		11438049
gene20189	UBE2C	Down	NA	UBE2C	11065	Cataract	MESH:D002386		Hydrogen Peroxide	45.51		21377462
gene20189	UBE2C	Down	NA	UBE2C	11065	Cataract	MESH:D002386		Mercury	45.51		20716509
gene20189	UBE2C	Down	NA	UBE2C	11065	Cataract	MESH:D002386		Methamphetamine	45.51		19464935
gene20189	UBE2C	Down	NA	UBE2C	11065	Cataract	MESH:D002386		Methylnitrosourea	45.51		12484553
gene20189	UBE2C	Down	NA	UBE2C	11065	Cataract	MESH:D002386		Particulate Matter	45.51		27227523
gene20189	UBE2C	Down	NA	UBE2C	11065	Cataract	MESH:D002386		Sodium Selenite	45.51		11051603|20067779|22342831|26697995
gene20189	UBE2C	Down	NA	UBE2C	11065	Cataract	MESH:D002386		Tamoxifen	45.51		11720461|15825209|16288118
gene20189	UBE2C	Down	NA	UBE2C	11065	Cataract	MESH:D002386		Tobacco Smoke Pollution	45.51		29196190
gene20189	UBE2C	Down	NA	UBE2C	11065	Cataract	MESH:D002386		Tretinoin	45.51		17460283
gene22437	UBL4A	NA	Down	UBL4A	8266	Cataract	MESH:D002386		naphthalene	10.77		20597648
gene22437	UBL4A	NA	Down	UBL4A	8266	Cataract	MESH:D002386		Particulate Matter	10.77		27227523
gene22437	UBL4A	NA	Down	UBL4A	8266	Cataract	MESH:D002386		Polycyclic Aromatic Hydrocarbons	10.77		27227523
gene24901	UBQLN2	NA	Down	UBQLN2	29978	Cataract	MESH:D002386		Acetaminophen	6.39		10977129|24114799
gene24901	UBQLN2	NA	Down	UBQLN2	29978	Cataract	MESH:D002386		Particulate Matter	6.39		27227523
gene9724	VWA3B	NA	UP	VWA3B	200403	Cataract	MESH:D002386		Copper	3.08		15902551
gene20372	VWA5A	NA	UP	VWA5A	4013	Cataract	MESH:D002386		Acetaminophen	10.96		10977129|24114799
gene20372	VWA5A	NA	UP	VWA5A	4013	Cataract	MESH:D002386		Copper	10.96		15902551
gene20372	VWA5A	NA	UP	VWA5A	4013	Cataract	MESH:D002386		Rotenone	10.96		24569607
gene11028	WDR83	NA	Down	WDR83	84292	Cataract	MESH:D002386		Sodium Selenite	3.46		11051603|20067779|22342831|26697995
gene21589	ZFP92	NA	Down	ZFP92	139735	Cataract	MESH:D002386		Acetaminophen	3.23		10977129|24114799
